# Supplementary material for: Nucleus accumbens D1- and D2-expressing neurons control the balance between feeding and activity-mediated energy expenditure
Source: Nat Commun. 2024 Mar 21;15:2543. doi: 10.1038/s41467-024-46874-9 (PMC10958053; doi:10.1038/s41467-024-46874-9)
Supplement: Supplementary file 4 — Source Data [file 41467_2024_46874_MOESM4_ESM.xlsx]

## Sheet: Figure 1
Figure 1 C	D2 Lever presses
		Saline										CNO
	DREADD Gi	514	624	477	482.5	976.5	923.5	543.5	583	413.5		721.5	1055.5	968	966	1206.5	1335	1233.5	267	374
	DREADD Gq	757.5	465	947	645	429	861	572				236.5	378.5	177.5	145.5	0.5	372.5	683.5
Figure 1 D	D2 breakpoint
		Saline										CNO
	DREADD Gi	192	192	192	160	384	256	192	192	128		256	320	384	384	384	512	512	80	128
	DREADD Gq	256	192	384	192	128	256	192				64	96	72	48	0	128	256
Figure 1 E	D2 GI GQ survival curve
		Saline										CNO
	DREADD Gi	56.5	38.5	11	57	34.5	78	43.5	40	21		71	74	33.5	110.5	102	120	120	23.5	36
	DREADD Gq	37	62	92.5	37	29	41.5	27				14.5	64	12	12.5	3	21.5	14
Figure 1 F	D2 GI GQ ratio requirement
	DREADD Gi
		Saline										CNO
	2	0.787935	0.243495	0.718089	0.0949236	0.702865	0.165247	0.3714	0.280615	0.493682		0.258428	0.339375	1.10037	0.516374	0.628066	0.17571	0.547891	0.368985	0.328553
	4	0.550367	0.343445	0.592568	0.587824	1.67091	1.63796	2.61094	0.400744	0.664613		2.05523	1.44926	1.46863	1.62258	2.0936	0.325229	0.201463	0.642511	1.01107
	8	2.96269	1.25534	0.581027	0.461927	1.83797	0.769173	1.77837	0.812911	0.688285		0.781711	2.14453	1.84311	0.495446	0.875343	1.49597	1.42678	0.708078	0.386467
	16	2.58524	0.921778	1.01791	1.26596	2.84549	1.57655	2.15113	1.0306	1.45569		2.38489	1.25186	2.60233	1.81268	1.30155	1.617	1.4238	0.74814	0.26245
	32	2.49885	0.894568	2.28623	1.92534	2.1529	2.21281	2.45409	1.18134	1.09818		2.53548	1.7451	1.78409	0.858618	3.7159	1.87905	2.53383	0.895003	1.31973
	64	2.25342	1.24514	1.68353	0.703159	2.49426	0.518341	2.90199	0.867081	1.20687		1.89801	2.12186	4.072	0.2614	2.86798	0.686683	2.39702	0.123335	1.34459
	128	1.70527	0.782852	3.45788	0.276683	1.30174	1.01049	1.84931	0.430458	0.866865		0.437209	1.25416	0.876569	0.277763	0.881405	0.681161	0.285665	0.175059	0.716501
	256	0.351448	0.0607238	0.370319	0.335818	1.58115	0.205139	0.938905	0.0902199	0.0427832		0.32156	0.150383	1.44469	0.119623	0.619338	0.287094	0.389949	0.105137	0.0459571
	512	0.108074	0.158426	0.154295	0.116573	0.139309	0.093788	0.190469	0.10863	0.337389		0.130909	0.109363	0.514764	0.145041	0.170592	0.109983	0.0905316	0.228514	0.286282
	DREADD Gq
		Saline										CNO
	2	0.924189	0.203476	1.44416	0.648039	0.485809	0.174765	0.604517				0.795509	0.355833	0.368805	0.240992	0.00200216	0.356567	0.559077
	4	0.724337	0.324793	0.481955	0.610424	1.61365	0.761274	1.53643				1.57547	0.338998	0.293746	0.836022	0.0579658	0.359455	3.15601
	8	1.00639	0.420781	1.12931	0.413481	1.27086	0.486269	2.02706				0.803429	0.538721	0.681435	0.337784	0.396098	0.323452	2.92813
	16	1.12154	0.706414	1.48467	0.958489	0.618951	1.7257	2.19595				0.65209	0.312049	1.17097	0.864036	0.15084	0.452533	3.4423
	32	1.32492	1.08287	1.52886	0.746642	0.840087	1.60977	5.74689				1.28884	0.586704	1.44364	0.476174	0.00841958	0.623248	6.1991
	64	1.06639	0.894501	2.24205	0.918585	0.79525	1.84552	5.34985				1.20402	0.538802	1.37684	0.882532	0.0238341	0.941005	5.20968
	128	1.5339	0.466017	1.9307	1.49244	1.33717	0.729165	2.95229				0.721025	0.113536	1.6658	0.0184417		0.283456	4.63231
	256	0.674803	0.089229	0.67653	0.390399	0.236347	0.203039	0.694153				0.0592732	0.0672786	0.0781592				0.860473
	512	0.0862011	0.139787	0.0799053	0.0840685	0.0996321	0.102106	0.170089					0.257153	0.110472				0.0757854
Figure 1 H	D1 Lever presses
		Saline										CNO
	DREADD Gi	866	800	858	370	1002	811	412	466	408		418	453	371	100	401	218	270	237	505
	DREADD Gq	419	641	483	654	234	512	558	497			222	121	86	480	218	300	619	315
Figure 1 I	D1 breakpoint
		Saline										CNO
	DREADD Gi	256	256	256	128	256	256	128	128	128		128	128	128	32	128	64	128	64	128
	DREADD Gq	128	256	128	256	64	256	256	128			64	32	32	128	64	128	256	128
Figure 1 J	D1 GI GQ survival curve
		Saline										CNO
	DREADD Gi	31	60	60	21	56	60	20	19	36		17	15	37	9	25	14	11	9	12
	DREADD Gq	13	51	46	18	18	25	23	58			20	11	9	11	14	7	26	33
Figure 1 K	D1 GI GQ ratio requirement
	DREADD Gi
		Saline										CNO
	2	0.291715	0.717103	0.216873	0.102902	0.107221	0.301705	0.644122	0.959233	0.181472		0.246063	0.0238743	1.43575	0.0577351	0.0457049	0.367918	0.173476	0.248973	1.31752
	4	1.80343	1.3587	1.02512	0.657246	3.22061	0.674195	0.886918	0.942507	1.61225		1.9305	0.133972	0.661048	0.422253	1.57171	0.616143	0.506393	0.784314	1.11607
	8	1.70867	1.75055	1.26362	0.617379	2.17569	1.22945	0.987045	1.39811	2.53325		1.72786	1.48285	0.957969	0.675562	2.48524	1.36682	0.88271	1.2285	1.36752
	16	2.10443	2.91386	2.30183	0.684873	2.77874	1.67277	1.17448	2.22562	2.65076		2.808	2.47678	1.75766	0.681983	3.78072	1.11359	0.758114	2.09534	3.50186
	32	2.95067	3.03346	1.70077	0.42611	3.87879	0.939381	0.902222	1.30772	0.53622		3.5107	3.20641	1.52323	0.44549	2.81814	1.13339	1.15594	1.282	3.02744
	64	3.37963	2.85192	1.55332	0.394178	4.16504	1.21477	1.18127	2.4294	0.499567		2.8485	3.63492	1.10106	0.0631429	1.68372	0.848987	1.39494	1.23255	2.85192
	128	2.79641	2.77128	0.900179	0.503642	2.49615	0.288001	0.330634	0.532763	0.267722		0.352024	2.46576	0.210674	0.0527653	0.532419	0.0743235	0.420752	0.221193	1.28831
	256	1.30155	0.238157	0.293958	0.0843272	0.664148	0.224787	0.106564	0.187627	0.0882579		0.0954064	0.246508	0.0889736		0.0788946	0.147922	0.0809752	0.0880725	0.331698
	512	0.155438	0.211801	0.205816		0.165281	0.271166	0.754068	0.267767			1.04749	0.218771							0.191952
	DREADD Gq
		Saline										CNO
	2	0.565611	0.467836	0.321802	0.773395	0.039106	1.21359	0.571265	0.130822			0.931966	0.419287	0.168478	0.839278	0.0612708	0.443656	0.851064	0.410004
	4	0.843704	0.584966	0.759301	1.72563	0.0399944	2.69179	2.11977	0.0727961			0.668226	0.794123	0.651466	3.69686	0.802407	1.66806	1.41643	0.0873324
	8	0.639233	0.713012	1.25313	2.35156	0.608643	1.79292	2.39664	1.10589			0.915018	0.697958	0.918274	2.49144	1.3089	1.53876	1.40474	0.938637
	16	1.05638	0.876232	2.02865	4.12797	1.30346	2.75624	3.57622	1.31828			0.7857	0.901662	1.13114	4.92156	0.278121	2.83738	2.91121	1.22305
	32	1.32874	0.970579	1.43891	4.58321	2.22531	3.33611	3.86614	1.45866			0.573251	0.515124	0.47989	7.26942	0.375318	3.05285	3.40498	1.83486
	64	1.62474	1.17141	1.48399	3.19537	1.67163	2.25949	4.44321	0.745174			0.704613	0.0905126	0.0298247	5.86887	0.171549	2.30905	2.14852	0.2108
	128	1.08115	0.419393	0.23296	2.40629	0.0832484	0.587355	1.13914	0.224762			0.0583272	0.0686209	0.0957359	5.41799	0.0424622	1.1713	2.03773	0.115228
	256	0.247465	0.222534	0.106306	0.848826	0.140655	0.200331	0.353473	0.0921169			0.211464	0.27949		0.0723159		0.0747619	0.277612	0.122794

## Sheet: Figure 2
Figure 1 B	lick number
	D2 cre	Saline										CNO
	DREADD Gi	3415	2825	2617	2186	1857	2379	813				2254	2592	1269	1443	1825	1958	513
	D2 cre	Saline										CNO
	DREADD Gg	2568	2934	2043	2537	2026	2500	1474	1382			2876	3386	2643	2064	3010	3363	3465	2076
	D1 cre	Saline										CNO
	DREADD Gi	1050	2918	1873	1847	1409	1846					1606	2931	2454	2339	1543	2447
	D1 cre	Saline										CNO
	DREADD Gq	4106	2519	2042	3558	2275	3103	2993	2227	3153		2002	2305	348	2194	1016	2040	2283	1781	892
Figure 2 C	GCaMP CS	Large fiberphotometry individual trace dataset available from the corresponding authors on request
	Zscore trace
	Time	-2	-1.9	-1.8	-1.7	-1.6	-1.5	-1.4	-1.3	-1.2	-1.1	-1	-0.9	-0.8	-0.7	-0.6	-0.5	-0.4	-0.3	-0.2	-0.1	0	0.1	0.2	0.3	0.4	0.5	0.6	0.7	0.8	0.9	1	1.1	1.2	1.3	1.4	1.5	1.6	1.7	1.8	1.9	2
D1-MSN	Mean	0.0688722	0.0235216	0.045138	0.0339639	0.043191	0.0374057	0.06984	0.0401602	-0.0260903	-0.0609143	-0.046172	-0.0314863	0.00999783	-0.0559105	-0.0431011	-0.0527493	0.00373273	0.0700347	0.0839856	0.134674	0.105797	0.128038	0.312954	0.446995	0.4385	0.580756	0.509735	0.390046	0.375553	0.369306	0.401026	0.451484	0.454405	0.406776	0.325274	0.261568	0.224597	0.22527	0.155126	0.159091	0.116387
	Upper limit	0.125678	0.073166	0.0893286	0.0767703	0.0865311	0.0775184	0.110661	0.0808934	0.0136545	-0.0255305	-0.00824497	0.0084647	0.0535439	-0.011302	0.00348634	0.00083205	0.0802633	0.157534	0.173272	0.227886	0.197322	0.215614	0.405298	0.547241	0.540798	0.68726	0.614936	0.492585	0.478411	0.476274	0.511968	0.566888	0.571111	0.519441	0.433672	0.372303	0.337402	0.340275	0.26798	0.273075	0.232375
	Lower limit	0.0120663	-0.0261229	0.00094739	-0.00884252	-0.00014906	-0.00270695	0.0290194	-0.00057294	-0.065835	-0.0962981	-0.084099	-0.0714374	-0.0335482	-0.100519	-0.0896885	-0.106331	-0.0727978	-0.0174648	-0.00530043	0.0414619	0.014273	0.0404615	0.22061	0.34675	0.336202	0.474253	0.404534	0.287508	0.272695	0.262338	0.290085	0.336081	0.3377	0.29411	0.216876	0.150832	0.111792	0.110265	0.0422709	0.0451079	0.00040024
D2-MSN	Mean	0.0792399	0.0516915	0.0212344	0.0180401	-0.0024428	0.0259989	0.006124	0.0274521	-0.0187794	-0.084266	-0.0674418	-0.0747948	-0.0802535	-0.024741	0.0958004	0.114848	0.112056	0.154045	0.16833	0.148963	0.115664	0.237168	0.644716	0.702766	0.668143	0.66893	0.596214	0.568182	0.536	0.483001	0.45321	0.452341	0.398966	0.364188	0.350682	0.343499	0.343637	0.392632	0.370774	0.431643	0.423061
	Upper limit	0.135042	0.0982045	0.0642993	0.0579376	0.0354101	0.063043	0.0411779	0.0632385	0.0159449	-0.0489904	-0.0304917	-0.0366715	-0.0405442	0.0188742	0.143206	0.170733	0.176508	0.228245	0.249227	0.23183	0.200888	0.328573	0.751884	0.819264	0.781091	0.780128	0.701435	0.674795	0.643387	0.591179	0.555387	0.553419	0.501912	0.466301	0.451317	0.449348	0.448154	0.500687	0.476686	0.539756	0.531017
	Lower limit	0.0234379	0.00517844	-0.0218305	-0.0218573	-0.0402957	-0.0110452	-0.0289299	-0.00833425	-0.0535036	-0.119541	-0.104392	-0.112918	-0.119963	-0.0683561	0.048395	0.058963	0.0476034	0.0798454	0.0874335	0.0660964	0.030439	0.145763	0.537548	0.586268	0.555195	0.557732	0.490992	0.461568	0.428612	0.374823	0.351033	0.351263	0.296019	0.262076	0.250047	0.23765	0.23912	0.284577	0.264862	0.32353	0.315106
	AUC
D1-MSN	-2s 0s	0.368337	-0.19566	0.467477	0.364664	-0.36861	-0.3515	0.477484	-0.44212	-0.48174	-0.21578	1.09277	1.28926	1.74847	0.443241	1.09096	0.844777	0.480477	-0.06106	1.40108	0.975787	-0.51859	1.31222	-0.27001	0.662518	1.00859	-0.64401	1.25702	-0.67942	0.599637	0.250917	0.184503	1.69722	-0.12368	1.18972	0.313559	0.445668	0.379287	0.126004	-0.72382	0.999444	0.273317	0.520754	1.01469	0.286312	0.600398	0.320046	0.079069	-1.14265
	0s 2s	3.28334	-2.73089	7.33089	9.12987	-1.09837	-1.83803	1.24729	-2.61217	2.48201	-0.3256	3.59998	2.12921	8.37398	3.00396	-1.78038	2.05884	-2.64252	-3.22383	-1.51477	-3.99154	-3.32406	7.49281	-3.00374	6.23126	-1.21688	-1.3455	7.84065	-5.21006	-2.1942	0.142899	-1.71836	5.30191	-0.46708	6.03904	1.27401	1.28173	0.248208	1.74143	1.64984	9.41847	3.89443	7.98418	3.27499	1.15501	4.91102	-2.41595	-0.60779	0.191102
D2-MSN	-2s 0s	0.164449	1.76119	1.63948	0.433874	0.261872	0.366188	-0.84926	0.058321	0.490812	-0.86663	-0.28465	0.703196	-0.03109	-0.02775	0.616905	0.76034	0.730048	1.1156	0.681609	3.15323	-0.14942	-0.39888	-0.21729	0.997529	-0.47318	0.46772	-0.27563	0.221634	0.291685	-0.25921	0.803593	-1.17147	-0.38377	0.160238	1.09013	-0.39717	0.424112	0.78627	2.59242	0.482841	-0.44169	0.209796	0.677759	1.33479	0.788548	-0.52394	1.0203	1.29967
	0s 2s	3.29302	2.0535	1.94639	1.51408	-2.72372	0.109159	0.623729	-1.65003	0.968939	-2.95838	-0.80022	6.44187	1.98964	-3.17802	3.27291	-0.67304	2.55471	4.28046	1.49518	10.4768	1.27351	-0.27655	-0.2543	2.70301	-0.42174	-1.09469	0.684154	0.912211	2.81847	-1.07776	4.53528	-2.48229	0.110445	-1.93636	12.5942	2.78344	1.15908	3.12368	7.86265	-1.63953	-3.68316	8.02857	7.27549	3.8793	1.80466	-5.62852	1.89096	3.93276
	Average Zscore
D1-MSN	-2s 0s	0.172353	-0.255817	0.147273	0.0801502	-0.321972	-0.27646	0.155481	-0.356192	-0.306761	-0.178738	0.442889	0.610644	0.742794	0.0855476	0.377158	0.312659	0.0725063	-0.198526	0.578507	0.281718	-0.342586	0.615241	-0.230531	0.258382	0.348528	-0.496406	0.538649	-0.444515	0.155398	0.0414806	-0.0238067	0.793197	-0.216427	0.548197	0.045669	0.167822	0.0340586	-0.0236904	-0.48445	0.50837	0.0404202	0.197287	0.448557	0.0538479	0.17064	0.0255621	-0.0526435	-0.791124
	0s 2s	1.46228	-1.4196	3.57991	4.51142	-0.68408	-1.01971	0.482893	-1.44865	1.04012	-0.275144	1.72234	0.785244	4.17448	1.3814	-1.0335	0.988279	-1.4931	-1.74072	-0.989932	-2.20827	-1.78064	3.54821	-1.63341	3.23135	-0.739501	-0.760992	3.74254	-2.77546	-1.2722	0.00305397	-1.04815	2.50709	-0.374609	2.91572	0.494339	0.513655	-0.0228687	0.733294	0.746616	4.55556	1.88495	3.85083	1.51422	0.436289	2.43094	-1.31137	-0.439408	0.0630937
D2-MSN	-2s 0s	-0.0361187	0.814675	0.715339	0.0952131	-0.0412351	0.027603	-0.593308	-0.0639707	0.104937	-0.619023	-0.256766	0.333632	-0.11528	-0.1781	0.266416	0.29382	0.284474	0.434068	0.196573	1.42984	-0.197068	-0.311512	-0.261535	0.356764	-0.384698	0.0644085	-0.210067	0.030429	0.0796066	-0.226118	0.313238	-0.77309	-0.301884	0.0147566	0.386487	-0.268042	0.0732559	0.27635	1.1693	0.110112	-0.319274	0.0889401	0.263378	0.557259	0.281807	-0.372595	0.381937	0.538377
	0s 2s	1.51563	0.814219	0.868785	0.619603	-1.44029	-0.170692	0.146496	-0.905943	0.335262	-1.51549	-0.447335	3.0469	0.812095	-1.76282	1.55794	-0.485042	1.0653	2.01943	0.63093	5.06363	0.513523	-0.188343	-0.242964	1.19868	-0.314398	-0.622585	0.27854	0.330503	1.24327	-0.652369	2.17444	-1.31453	-0.0409111	-1.10464	6.13442	1.31497	0.416434	1.48551	3.86222	-0.960627	-1.97039	3.97084	3.65198	1.85127	0.822517	-2.97319	0.79838	1.81221
Figure 2 D	GCaMP CS
	Zscore trace
	Time	-2	-1.9	-1.8	-1.7	-1.6	-1.5	-1.4	-1.3	-1.2	-1.1	-1	-0.9	-0.8	-0.7	-0.6	-0.5	-0.4	-0.3	-0.2	-0.1	0	0.1	0.2	0.3	0.4	0.5	0.6	0.7	0.8	0.9	1	1.1	1.2	1.3	1.4	1.5	1.6	1.7	1.8	1.9	2
D1-MSN	Mean	0.0431064	0.00759676	-0.0303326	0.000562276	0.00480025	-0.0136863	0.0717508	0.0251471	0.0514626	0.0854143	0.0723165	0.0736995	-0.0530228	-0.0589095	-0.11532	-0.293408	-0.358388	-0.342435	-0.231572	-0.0175704	-0.0360822	-0.207769	-0.470958	-0.742677	-0.854027	-0.961942	-0.987072	-1.08074	-1.11819	-0.955797	-1.01098	-0.932929	-0.924901	-0.991483	-1.06465	-1.04272	-0.986456	-0.880483	-0.837286	-0.862836	-0.84906
	Upper limit	0.0948227	0.0523206	0.0128865	0.0410132	0.0426629	0.0221047	0.107792	0.0618395	0.0872712	0.124134	0.111201	0.113293	-0.012822	-0.0164687	-0.0699205	-0.241401	-0.295876	-0.272587	-0.156066	0.0641536	0.0467142	-0.118513	-0.380248	-0.651698	-0.761571	-0.865314	-0.887164	-0.972543	-1.00814	-0.836849	-0.894029	-0.8116	-0.797749	-0.869284	-0.947822	-0.919288	-0.860877	-0.755348	-0.710512	-0.731459	-0.715685
	Lower limit	-0.0086099	-0.0371271	-0.0735517	-0.0398886	-0.0330624	-0.0494772	0.0357097	-0.0115453	0.0156539	0.046694	0.0334318	0.0341065	-0.0932236	-0.10135	-0.160719	-0.345416	-0.4209	-0.412283	-0.307078	-0.0992944	-0.118879	-0.297025	-0.561668	-0.833655	-0.946483	-1.05857	-1.08698	-1.18894	-1.22824	-1.07475	-1.12793	-1.05426	-1.05205	-1.11368	-1.18148	-1.16615	-1.11204	-1.00562	-0.964061	-0.994214	-0.982435
D2-MSN	Mean	-0.137571	-0.112078	-0.122831	-0.147793	-0.143679	-0.13226	-0.0894522	-0.0795171	-0.0450659	-0.0112514	0.0159807	0.0497745	0.134933	0.234584	0.290897	0.374823	0.553418	0.786391	0.943659	0.973833	0.884768	0.555635	0.168227	-0.160375	-0.484054	-0.766285	-0.984523	-1.15923	-1.23917	-1.25888	-1.31583	-1.29813	-1.31957	-1.34117	-1.3935	-1.44383	-1.45199	-1.48288	-1.46557	-1.46619	-1.51
	Upper limit	-0.0895106	-0.0703568	-0.0843737	-0.110443	-0.109422	-0.0990503	-0.0566653	-0.0478555	-0.0114322	0.0225885	0.0501568	0.0861483	0.174048	0.275707	0.336926	0.432098	0.630217	0.875234	1.04048	1.07286	0.984259	0.652896	0.26104	-0.0723537	-0.399437	-0.683019	-0.899274	-1.07173	-1.14832	-1.16324	-1.22067	-1.20234	-1.22645	-1.24719	-1.29775	-1.34857	-1.35435	-1.38775	-1.36806	-1.37292	-1.41858
	Lower limit	-0.185631	-0.153799	-0.161287	-0.185143	-0.177937	-0.165471	-0.122239	-0.111179	-0.0786997	-0.0450914	-0.0181955	0.0134008	0.0958186	0.193462	0.244868	0.317549	0.476619	0.697547	0.846835	0.874811	0.785277	0.458374	0.075414	-0.248397	-0.568671	-0.84955	-1.06977	-1.24672	-1.33001	-1.35453	-1.41099	-1.39392	-1.41269	-1.43514	-1.48926	-1.53909	-1.54963	-1.57801	-1.56307	-1.55946	-1.60142
	AUC
D1-MSN	-2s 0s	2.88146	4.88724	3.20266	3.79029	3.68887	4.55071	3.40066	4.50022	3.85179	3.97824	3.43491	2.87276	3.4719	2.63892	3.04515	2.70886	3.29402	3.50073	3.97722	4.16743	3.40623	3.11427	2.63191	2.93369	2.96879	3.25556	2.66476	3.36766	3.07487	2.32787	2.16719	2.52067	2.81935	2.95917	3.31953	3.03776	3.43807	2.58131	4.8204	4.45612	3.29033	3.88882	3.09114	2.86591	3.03683	3.15275	3.45817	2.2707
	0s 2s	2.79878	8.2981	7.84242	17.683	20.9828	17.8874	4.19617	2.22882	2.86876	2.15028	0.916304	0.905945	-4.46586	4.9933	5.71247	2.43255	8.08141	9.97101	6.68433	9.97938	3.50818	3.08496	-1.52258	-3.58629	-2.89526	-5.16551	-0.96629	-2.25753	3.60605	-4.12476	-2.37318	-1.06389	0.40852	-7.22821	1.35061	-0.10727	3.82444	-1.9404	6.10561	5.9162	5.3553	-0.01887	-0.34842	-0.08934	3.9533	1.56038	-0.40304	-3.38736
D2-MSN	-2s 0s	3.32469	2.99177	2.87935	3.86881	3.52935	3.08907	1.87634	4.45354	3.67863	3.84747	3.58556	4.19532	3.94369	3.72077	4.87565	2.71857	2.4955	3.94662	2.70945	2.94319	6.06555	3.12715	2.06187	2.89031	3.76924	2.35271	2.41355	4.2175	3.30762	3.96377	3.45051	4.03789	4.48552	3.365	2.88109	3.64603	3.54746	3.30278	2.45988	3.81024	3.51611	4.55395	3.8881	3.4935	3.37953	2.69628	3.51453	3.55233
	0s 2s	-0.77468	1.91671	-4.78289	2.2045	2.07587	1.41018	-3.58924	9.36782	7.9926	0.394524	-4.20808	1.17829	-1.71091	-0.18355	4.87019	-0.32859	0.155385	-6.05802	-5.06754	-1.45678	1.13644	1.01409	0.121111	1.14682	3.88586	4.47808	-1.20801	2.63949	2.04373	14.0103	4.58424	3.10318	1.18961	0.711886	-0.10138	2.05294	0.542364	-3.09318	-0.41767	1.66052	-2.55711	0.136959	1.30334	-0.47846	0.21814	-7.68726	1.94146	1.12141
	Average Zscore
D1-MSN	-2s 0s	-0.201492	0.900207	0.0700802	0.354076	0.288976	0.737235	0.089831	0.657125	0.346336	0.308463	0.0625657	-0.22103	0.0450202	-0.218013	-0.0607174	-0.217045	0.0652071	0.133433	0.525147	0.514558	0.155493	-0.0409054	-0.303518	-0.0882851	-0.143173	-0.00634362	-0.293448	0.0906993	-0.0385124	-0.497924	-0.54866	-0.339816	-0.130674	-0.146609	0.0425658	-0.0725396	0.170358	-0.349687	0.827986	0.650006	0.0481072	0.326138	-0.0778714	-0.168098	-0.110999	-0.0435789	0.109949	-0.482438
	0s 2s	-0.16563	2.41099	2.31642	7.30884	9.23901	7.2842	0.477398	-0.556259	-0.289689	-0.443881	-1.16133	-1.19518	-3.92809	0.905915	1.28306	-0.409514	2.4786	3.58452	1.67181	3.40987	0.053746	-0.0532181	-2.3455	-3.49897	-3.12859	-4.21064	-2.09024	-2.84663	0.326883	-3.74661	-2.83305	-2.13192	-1.45092	-5.30511	-0.856133	-1.72797	0.295188	-2.55509	1.36058	1.31333	0.992633	-1.68082	-1.78142	-1.69205	0.362547	-0.845106	-1.6793	-3.33921
D2-MSN	-2s 0s	0.0257537	-0.124404	-0.181232	0.400584	0.171687	-0.0591838	-0.68154	0.672686	0.204744	0.30359	0.100478	0.474159	0.402378	0.275944	0.829407	-0.264171	-0.292211	0.350064	-0.282769	-0.0973685	1.48935	-0.0676663	-0.602132	-0.194158	0.24606	-0.381812	-0.462621	0.509143	0.0264375	0.511484	0.0795672	0.417746	0.683891	0.169466	-0.167456	0.219663	0.127689	-0.00125565	-0.373312	0.299682	0.111919	0.726304	0.319434	0.126807	0.0721396	-0.277056	0.158058	0.125352
	0s 2s	-2.02397	-0.662441	-4.07818	-0.586797	-0.604044	-0.85795	-3.46254	3.13058	2.46943	-1.47759	-3.73996	-1.06552	-2.57973	-1.71587	0.778321	-1.76183	-1.49231	-4.77073	-4.17373	-2.39108	-1.22165	-1.1	-1.51671	-1.03344	0.35975	0.699089	-2.13073	-0.324469	-0.576694	5.34941	0.757373	-0.16051	-1.12578	-1.33245	-1.71494	-0.647591	-1.38083	-3.22779	-1.81021	-0.8602	-2.979	-1.66644	-1.01696	-1.89389	-1.57997	-5.54778	-0.676805	-1.06785
Figure 2 E	D1 Dlight CS
	Zscore trace
	Time	-2	-1.9	-1.8	-1.7	-1.6	-1.5	-1.4	-1.3	-1.2	-1.1	-1	-0.9	-0.8	-0.7	-0.6	-0.5	-0.4	-0.3	-0.2	-0.1	0	0.1	0.2	0.3	0.4	0.5	0.6	0.7	0.8	0.9	1	1.1	1.2	1.3	1.4	1.5	1.6	1.7	1.8	1.9	2
Saline	Mean	-0.067391	-0.108883	-0.0339962	-0.040345	-0.00677855	0.00555181	0.021998	0.0614567	0.00960254	-0.00282281	0.0195476	0.0336359	-0.0242393	0.0420749	0.0408484	0.0545421	0.0514146	0.0861893	0.0654512	0.117577	0.183904	0.342569	3.21581	4.49093	4.92146	4.76789	4.34708	3.73027	3.23427	2.77224	2.42299	2.07452	1.79506	1.70979	1.68758	1.65408	1.56894	1.44927	1.3247	1.28959	1.1458
	Upper limit	0.0116908	-0.0405393	0.0266019	0.0212511	0.0518231	0.0570313	0.0780664	0.122333	0.0697307	0.0561141	0.0772954	0.0918685	0.0347169	0.106328	0.109598	0.134842	0.144523	0.197723	0.186354	0.249023	0.32319	0.48585	3.44711	4.7474	5.19211	5.0372	4.60282	3.96107	3.45576	2.99083	2.63405	2.27636	1.98841	1.9027	1.88229	1.85518	1.7713	1.6408	1.50074	1.47018	1.3202
	Lower limit	-0.146473	-0.177227	-0.0945944	-0.101941	-0.0653802	-0.0459277	-0.0340704	0.00058045	-0.0505256	-0.0617597	-0.0382002	-0.0245967	-0.0831954	-0.0221782	-0.0279015	-0.0257574	-0.0416939	-0.0253443	-0.0554516	-0.0138687	0.0446175	0.199287	2.98452	4.23447	4.65081	4.49857	4.09134	3.49947	3.01279	2.55365	2.21193	1.87268	1.60172	1.51689	1.49286	1.45299	1.36657	1.25774	1.14866	1.109	0.971406
CNO	Mean	-0.0434085	-0.0932749	-0.0455276	-0.067788	-0.0665837	-0.0263346	-0.0604852	-0.0341678	-0.0126229	0.0723265	0.0695189	0.124801	0.117752	0.0419728	0.0135691	0.0647888	0.181242	0.277441	0.342476	0.368659	0.564294	0.717228	3.0572	4.08504	4.55552	4.66717	4.41512	4.12053	3.74138	3.29261	2.9311	2.61579	2.37791	2.43884	2.35925	2.11729	1.95207	1.75248	1.51554	1.29748	1.06787
	Upper limit	0.05305	-0.00594123	0.0288494	0.00654173	0.00877676	0.0512766	0.0127765	0.0339243	0.0534775	0.145582	0.141539	0.192956	0.189661	0.120609	0.0964262	0.16614	0.295415	0.408621	0.493903	0.542028	0.765415	0.927987	3.38245	4.47771	4.97775	5.11287	4.85089	4.54396	4.12903	3.66365	3.28062	2.9413	2.68805	2.75875	2.67622	2.43536	2.26012	2.0253	1.76154	1.52213	1.27908
	Lower limit	-0.139867	-0.180609	-0.119905	-0.142118	-0.141944	-0.103946	-0.133747	-0.10226	-0.0787234	-0.00092945	-0.00250092	0.0566459	0.0458435	-0.036663	-0.069288	-0.0365624	0.0670697	0.14626	0.191048	0.195291	0.363174	0.506469	2.73196	3.69238	4.13329	4.22147	3.97934	3.69711	3.35373	2.92156	2.58158	2.29028	2.06778	2.11894	2.04228	1.79923	1.64403	1.47966	1.26954	1.07283	0.856654
	AUC
Saline	-2s 0s	-0.0486973	-0.642046	-0.387607	0.268053	-0.151802	-0.0073721	0.176759	-0.0863946	-0.567519	-0.353011	-0.720196	4.75148	0.336738	-0.41905	-0.374481	-0.802906	0.579812	-0.0337689	-0.351136	-0.226996	-0.0853625	0.270571	1.43715	-0.0977001	0.575772	0.190955	0.641999	-0.465728	-0.099503	-0.709947	-1.083	0.0956376	-0.18717	0.0103851	0.354732	-0.897561	-0.141571	-0.80128	-0.0799617	-0.349592	-0.293919	-0.344834	-0.0254579	-0.35508	0.268057	-1.22949	0.996875	-1.02887
	0s 2s	4.66698	-0.541264	1.07268	0.711462	4.55898	5.9475	2.12596	6.93282	-0.181701	-0.543778	5.52395	32.9982	8.1111	-0.512911	0.0349409	11.5925	4.49529	1.93453	5.24497	1.32964	11.3535	-0.928259	2.0312	1.07709	0.834251	-0.0239616	4.63842	-1.32169	-2.07756	-1.65026	-0.194752	-3.18284	-0.298904	3.92691	1.32203	6.05247	3.58153	-2.55804	5.48641	1.72105	9.2419	-0.720991	4.30273	3.02277	13.3383	4.44242	3.21003	-7.32601
CNO	-2s 0s	0.372168	2.31421	-0.807085	0.222294	0.502985	1.27182	0.594436	-0.894961	0.0430173	1.0713	-1.02092	-0.495762	-0.458504	2.38954	-0.606887	0.142426	-0.365519	0.294821	-1.28554	-0.340949	-0.394555	-0.423881	-0.0237795	-0.314901	-0.0551539	-0.616439	0.440356	1.32207	-0.249245	-0.500336	1.71823	4.66635	-0.870854	-0.125931	0.835806	-0.514157	2.4499	-0.489518	0.137346	1.41738	0.384428	0.050731	0.768273	0.604133	-0.542271	-0.182659	0.951344	-0.0292335
	0s 2s	8.24716	4.9984	-1.84211	14.1634	1.14772	5.83445	3.1322	3.17213	3.82148	16.3489	1.02324	-0.971809	27.8493	25.7466	36.5397	-0.813466	21.7162	1.23202	10.5988	0.312834	3.52109	3.43665	1.63951	0.429428	0.720379	-0.0320145	-1.86165	3.07394	5.69	2.25666	9.45714	29.3634	-0.608312	5.75513	0.716465	5.00153	6.64885	-1.74989	4.36424	16.1371	1.43795	7.76493	2.49535	4.92366	-1.02604	0.410906	-0.146495	0.621457
	Average Zscore
Saline	-2s 0s	-0.07576	-0.36529	-0.23494	0.118843	-0.10689	0.052182	0.081108	-0.09638	-0.2474	-0.17439	-0.36313	2.56496	0.216525	-0.29222	-0.20849	-0.41982	0.331173	-0.02596	-0.09637	-0.17543	0.104198	0.141702	0.779049	-0.00334	0.290253	0.077568	0.322914	-0.25224	-0.07948	-0.3868	-0.61288	0.053897	-0.10991	0.011266	0.190133	-0.45648	-0.10494	-0.32234	-0.03044	-0.21041	-0.14283	-0.16704	-0.03989	-0.17903	0.150182	-0.71211	0.467768	-0.55977
	0s 2s	2.397	-0.2843	0.544565	0.366716	2.33753	2.98126	1.00232	3.51564	-0.07404	-0.2406	2.80973	16.4561	3.99681	-0.23161	0.041599	5.9629	2.19004	1.00387	2.6798	0.706405	5.59257	-0.51539	0.942287	0.552613	0.435664	-0.03621	2.3848	-0.55953	-1.0711	-0.79782	0.037274	-1.66491	-0.15872	1.97903	0.601801	3.32226	1.79158	-1.39321	2.76365	0.949128	4.60835	-0.34887	2.19636	1.57362	6.77898	2.34973	1.64006	-3.67878
CNO	-2s 0s	0.163366	1.25728	-0.45352	0.107376	0.256119	0.632181	0.372406	-0.51939	0.026065	0.604713	-0.56997	-0.30226	-0.14652	1.32981	-0.22355	0.050963	-0.11782	0.115955	-0.64591	-0.22865	-0.18881	-0.21838	-0.03632	-0.14274	0.025945	-0.3503	0.172644	0.706993	-0.15638	-0.24255	1.07359	2.54753	-0.50095	-0.10221	0.45229	-0.2463	1.24131	-0.28385	0.033297	0.736225	0.201394	0.022277	0.317777	0.274816	-0.23608	-0.09963	0.521657	-0.01415
	0s 2s	4.28915	2.28981	-0.93241	7.20291	0.55087	2.86888	1.51995	1.80387	1.92703	8.24145	0.539228	-0.44622	14.2611	12.863	18.3951	-0.37361	11.0928	0.64572	5.38832	0.197166	1.78584	1.76298	0.826944	0.231091	0.367104	-0.00448	-0.95533	1.43019	2.85133	1.15524	4.4699	14.3172	-0.2651	2.9757	0.30253	2.58627	3.33082	-0.90598	2.24235	8.23354	0.711657	3.88235	1.255	2.63317	-0.56745	0.227306	-0.04048	0.285419
Figure 2 F	D1 Dlight Lick
	Zscore trace
	Time	-2	-1.9	-1.8	-1.7	-1.6	-1.5	-1.4	-1.3	-1.2	-1.1	-1	-0.9	-0.8	-0.7	-0.6	-0.5	-0.4	-0.3	-0.2	-0.1	0	0.1	0.2	0.3	0.4	0.5	0.6	0.7	0.8	0.9	1	1.1	1.2	1.3	1.4	1.5	1.6	1.7	1.8	1.9	2
Saline	Mean	0.0295676	-0.0548698	0.0333899	-0.0270875	-0.0891713	-0.0392803	0.0149715	0.119075	0.123694	0.0352271	0.0478223	-0.0187098	-0.0241652	-0.103144	-0.0192887	0.00657614	0.144761	0.143754	0.178866	0.217939	0.206116	0.663206	4.14641	4.6558	4.63667	4.18073	3.46349	2.8966	2.43041	2.07007	1.78483	1.57095	1.5112	1.42406	1.43309	1.27818	1.11709	1.05646	1.18846	1.19742	1.32296
	Upper limit	0.101679	0.0126672	0.100063	0.0410028	-0.0136475	0.0322058	0.0852841	0.190825	0.198731	0.127713	0.159078	0.114807	0.0981212	0.0166528	0.108531	0.147307	0.297025	0.468511	0.493981	0.549407	0.532396	0.963599	4.41808	4.90739	4.85347	4.36693	3.65095	3.09332	2.6345	2.28482	1.97357	1.74413	1.68686	1.60844	1.60767	1.448	1.2216	1.16452	1.29437	1.30553	1.43091
	Lower limit	-0.0425439	-0.122407	-0.0332831	-0.0951779	-0.164695	-0.110766	-0.0553411	0.0473253	0.0486583	-0.0572585	-0.0634336	-0.152227	-0.146452	-0.222941	-0.147108	-0.134155	-0.0075027	-0.181002	-0.136249	-0.113528	-0.120164	0.362812	3.87474	4.40421	4.41988	3.99452	3.27603	2.69989	2.22633	1.85531	1.59609	1.39776	1.33553	1.23968	1.25851	1.10837	1.01257	0.948408	1.08254	1.0893	1.215
CNO	Mean	0.195239	0.107131	0.0423356	0.0482762	0.0432122	-0.00411236	0.0613272	0.018982	0.0743389	-0.0668114	-0.0957617	-0.0589545	-0.10583	-0.159564	-0.094772	0.101262	0.119453	0.17789	0.0704543	0.159061	0.234622	1.11772	4.5515	4.21026	3.69581	3.21688	2.69791	2.17514	1.77623	1.45987	1.26416	1.10672	1.01531	1.02537	1.05013	0.940797	0.88137	0.828749	0.883013	0.879518	0.814606
	Upper limit	0.304038	0.206912	0.13914	0.124948	0.119051	0.0694917	0.146766	0.114411	0.154521	0.0130514	-0.0114474	0.0195622	-0.0316926	-0.0713651	0.0186156	0.249747	0.281392	0.344943	0.199449	0.273637	0.362905	1.31165	4.96526	4.62057	4.11572	3.60383	3.02712	2.45053	2.05433	1.76119	1.57366	1.37735	1.2882	1.27991	1.2919	1.15693	1.07324	1.05395	1.09058	1.10801	1.04185
	Lower limit	0.0864397	0.00734942	-0.0544691	-0.0283959	-0.0326268	-0.0777165	-0.0241113	-0.076447	-0.00584356	-0.146674	-0.180076	-0.137471	-0.179967	-0.247762	-0.20816	-0.0472223	-0.0424851	0.0108372	-0.0585402	0.0444838	0.106338	0.923794	4.13775	3.79995	3.2759	2.82992	2.3687	1.89976	1.49813	1.15855	0.954658	0.836092	0.742431	0.770825	0.808355	0.724662	0.689499	0.603552	0.675441	0.651027	0.587363
	AUC
Saline	-2s 0s	-1.35548	-0.407618	0.820933	-0.450757	-0.910819	-0.461503	-0.28452	-1.28536	-0.351442	-1.05657	-0.0777631	-0.405639	-0.0205677	-0.294387	0.81441	-1.49739	0.987771	1.94625	-0.63618	-0.728753	0.473301	0.468026	0.734001	-0.649827	-0.767537	-0.302019	2.75577	0.010356	-0.48633	0.130365	-0.213533	-0.314078	-0.255809	-0.384445	-0.887013	-0.571734	-0.580343	-0.171969	2.28035	2.15145	0.941058	1.12304	-0.725185	-0.337228	0.479272	-0.0252719	0.168999	-0.0771411
	0s 2s	-10.3458	-0.896238	-0.862969	-2.6011	-1.41745	-2.03054	0.257003	-5.75396	-2.5711	-1.88027	-1.20566	-2.37148	4.98133	-2.44131	0.483095	5.27305	-2.5755	6.71917	-0.243743	-0.0690773	-6.75075	4.86667	7.65865	-0.710692	3.29347	2.15142	1.7796	0.558152	-0.613715	3.60566	5.33539	7.96285	1.45102	-1.2891	-1.21543	5.2807	1.40208	-0.880533	3.39414	4.10985	-3.42665	3.6664	1.93763	4.01461	1.49337	-0.797636	-2.7841	0.687923
CNO	-2s 0s	-0.970348	-0.11803	1.13917	-0.354185	0.798099	1.33749	-0.653969	-0.272358	-0.570407	0.15801	-0.64323	-1.47839	-0.683375	-0.0506992	-0.98524	-0.240872	-1.13119	0.694612	0.814875	0.334906	-0.87238	0.640015	1.65292	-0.462117	1.2527	-0.337721	1.12184	0.04873	-0.220116	-0.0772999	0.0820594	1.54198	-0.855135	1.48491	1.6067	-0.0619376	1.59609	0.560399	-0.57257	-0.353494	-1.24886	-0.149565	0.627761	-0.732485	1.14225	-0.277013	-0.352887	-0.463595
	0s 2s	-4.829	-5.23978	-2.78486	0.795776	-0.231437	1.86185	-5.4971	-10.5367	-1.62947	-0.964053	-6.1247	-5.15094	-1.10283	8.47793	-4.20161	-3.0613	-6.02316	0.467109	3.05012	-3.81727	-2.11712	-0.422736	0.685085	-2.17319	2.75682	0.212915	6.20022	2.83488	0.92564	4.48099	1.74884	2.44926	0.445645	3.3731	8.92633	-0.641481	5.91886	8.72727	-1.81204	-1.85196	-5.61568	-2.27572	7.57181	6.37964	6.36152	3.01123	6.85779	-3.43583
	Average Zscore
Saline	-2s 0s	-0.72056	-0.15965	0.530474	-0.17898	-0.49491	-0.22116	-0.10037	-0.64756	-0.17389	-0.49363	-0.0207	-0.16439	0.077047	-0.15852	0.396755	-0.75691	0.510824	0.883301	-0.3422	-0.36663	0.29465	0.219085	0.416814	-0.36469	-0.39054	-0.15055	1.53686	-0.01757	-0.27017	0.065002	-0.12024	-0.17125	-0.1663	-0.18109	-0.39745	-0.38339	-0.34642	-0.13987	1.30245	1.2989	0.638265	0.569246	-0.3253	-0.20361	0.314192	0.017522	0.143277	-0.09337
	0s 2s	-5.20193	-0.4575	-0.54985	-1.32648	-0.71033	-1.04244	0.117928	-2.81621	-1.30586	-0.92092	-0.61268	-1.21801	2.46048	-1.21691	0.234825	2.5993	-1.39607	3.45307	-0.0415	-0.00367	-3.4402	2.45231	3.79096	-0.30899	1.70759	1.07358	0.680318	0.273433	-0.28619	1.85031	2.70011	4.09103	0.648264	-0.64891	-0.62438	2.66487	0.722596	-0.42649	1.41202	1.83114	-1.95404	1.9043	1.01002	1.96111	0.678125	-0.43229	-1.4321	0.380837
CNO	-2s 0s	-0.51064	-0.07948	0.612329	-0.09045	0.411919	0.746169	-0.27331	-0.20684	-0.25587	0.078126	-0.30667	-0.76802	-0.32718	-0.02383	-0.51267	-0.17695	-0.58163	0.472991	0.429	0.149885	-0.44388	0.337512	0.79971	-0.25949	0.720191	-0.16179	0.577617	0.034697	-0.14466	-0.0289	0.033541	0.805253	-0.40776	0.843688	0.917841	0.017248	0.871155	0.38199	-0.27939	-0.19775	-0.65971	-0.10292	0.298247	-0.38076	0.685442	-0.16577	-0.09557	-0.2616
	0s 2s	-2.46372	-2.66604	-1.57783	0.38648	-0.21481	0.745983	-2.83841	-5.39349	-0.82333	-0.48977	-3.15581	-2.57509	-0.56119	4.10404	-2.08081	-1.55117	-3.03107	0.088771	1.45495	-2.00917	-1.00224	-0.27713	0.280215	-1.10432	1.2428	0.084064	3.09089	1.41371	0.416572	2.34034	0.838854	1.12858	0.291737	1.52807	4.2702	-0.35374	2.94165	4.20599	-0.91889	-0.93938	-2.80523	-1.16703	3.76618	3.33118	3.06437	1.52476	3.41406	-1.74197
Figure 2 G	D2 Dlight CS
	Zscore trace
	Time	-2	-1.9	-1.8	-1.7	-1.6	-1.5	-1.4	-1.3	-1.2	-1.1	-1	-0.9	-0.8	-0.7	-0.6	-0.5	-0.4	-0.3	-0.2	-0.1	0	0.1	0.2	0.3	0.4	0.5	0.6	0.7	0.8	0.9	1	1.1	1.2	1.3	1.4	1.5	1.6	1.7	1.8	1.9	2
Saline	Mean	-0.067391	0.406424	0.175907	0.146821	0.144068	0.0918388	0.00569585	-0.0185154	-0.0397551	-0.0382272	-0.1065	-0.148402	-0.187946	-0.274935	-0.314758	-0.296248	-0.24426	-0.155744	-0.103979	-0.117131	-0.15477	-0.10543	0.0242123	0.364848	0.699224	1.03846	1.09715	0.872951	0.596266	0.379999	0.203357	0.00520489	-0.154865	-0.335949	-0.43003	-0.550146	-0.718346	-0.777625	-0.774624	-0.838596	-0.974942
	Upper limit	0.0116908	0.475553	0.235467	0.203297	0.197261	0.145503	0.0560183	0.0323694	0.0133324	0.0173508	-0.0526685	-0.0941042	-0.132009	-0.218897	-0.249318	-0.221375	-0.150354	-0.0402783	0.0267404	0.0152787	-0.0223195	0.0260259	0.170039	0.520621	0.859549	1.21014	1.26794	1.03571	0.757237	0.539661	0.357281	0.151258	-0.00979498	-0.189903	-0.285392	-0.400074	-0.573475	-0.637188	-0.636283	-0.707181	-0.846804
	Lower limit	-0.146473	0.337296	0.116346	0.0903449	0.0908744	0.0381743	-0.0446266	-0.0694002	-0.0928426	-0.0938052	-0.160332	-0.2027	-0.243883	-0.330973	-0.380198	-0.371122	-0.338167	-0.271209	-0.234698	-0.249541	-0.287221	-0.236885	-0.121614	0.209076	0.5389	0.866776	0.926355	0.710191	0.435296	0.220337	0.0494338	-0.140849	-0.299936	-0.481995	-0.574668	-0.700218	-0.863217	-0.918062	-0.912965	-0.97001	-1.10308
CNO	Mean	-0.0434085	0.183179	0.103802	0.13875	0.127461	0.0129943	0.0203009	0.0368666	-0.0190449	-0.105906	-0.168186	-0.0973021	-0.0585773	-0.0865039	-0.111471	-0.169056	-0.0828654	0.152056	0.206459	0.0916979	0.401649	0.682638	0.849559	1.0103	1.11403	1.06086	1.06702	0.982664	0.839575	0.711943	0.596244	0.409569	0.167105	0.0456029	-0.138059	-0.323992	-0.383924	-0.45285	-0.50196	-0.558648	-0.729986
	Upper limit	0.441869	0.270832	0.178454	0.208966	0.196836	0.075112	0.0802576	0.0956435	0.0450831	-0.0446741	-0.108115	-0.0322119	0.00854195	-0.0125752	-0.0250066	-0.0738963	0.0336135	0.290968	0.352429	0.232721	0.560172	0.86891	1.0529	1.20259	1.29467	1.23601	1.24316	1.1565	1.00881	0.877606	0.769525	0.585622	0.34481	0.232481	0.0440756	-0.152652	-0.214081	-0.280479	-0.337519	-0.397589	-0.575054
	Lower limit	0.234891	0.0955264	0.0291491	0.0685334	0.0580869	-0.0491235	-0.0396558	-0.0219104	-0.0831728	-0.167138	-0.228257	-0.162392	-0.125697	-0.160433	-0.197935	-0.264216	-0.199344	0.0131442	0.0604897	-0.0493253	0.243126	0.496366	0.646216	0.818013	0.933396	0.885713	0.890873	0.808828	0.670341	0.546279	0.422964	0.233517	-0.0105995	-0.141275	-0.320194	-0.495331	-0.553767	-0.625221	-0.666402	-0.719708	-0.884917
	AUC
Saline	-2s 0s	-0.489301	0.823897	-0.267936	0.0024931	0.159386	-0.893029	-0.37198	0.508725	-0.491015	-0.231328	1.83389	-0.47352	-0.43523	-0.29669	0.161038	-0.389872	-0.571447	0.501305	-0.845207	-0.506868	-0.213952	-0.417565	0.0211552	-0.645989	0.0389172	-0.71791	-0.448649	0.640299	-0.367949	0.457994	0.748033	0.819733	-0.22502	2.42808	1.77256	-1.08597	0.457439	-0.164848	0.548426	-0.544459	-0.337118	2.44215	-0.533045	-0.2516	2.71028	0.717833	-0.486223	-0.435271
	0s 2s	-1.19409	1.44656	2.49666	3.87032	2.80287	6.42315	2.76627	2.55702	5.10071	0.680095	12.7303	8.88561	-1.55679	8.50969	0.771809	-1.22175	-0.234959	1.28847	23.1438	-1.75094	-0.410423	-3.0248	0.333605	-1.2416	1.8581	0.578121	4.47849	0.39345	3.95604	0.666096	5.87246	1.14416	7.25003	10.476	6.6723	-6.54655	2.01923	-0.242583	-3.68145	1.83338	-0.958058	5.75051	1.04297	1.59451	12.1983	10.2385	6.95768	0.400589
CNO	-2s 0s	-0.403423	-0.281161	0.125668	0.31375	0.705523	0.820382	0.331472	-0.260662	-0.66426	-0.0671764	-0.112446	-0.553194	-0.312529	-0.214952	-0.17809	1.32596	0.096661	0.332866	1.54444	-0.675861	0.13665	-0.397083	0.991043	-0.64292	1.13383	-1.35977	-1.03616	0.569147	-0.849059	-0.521458	1.35492	0.17287	0.68911	-0.311447	1.30529	0.641513	0.140378	1.47859	-0.202274	1.88584	0.406558	-0.161389	-0.623779	-0.583492	0.574704	-0.407606	-0.272913	-0.17628
	0s 2s	3.77793	2.49021	-0.577684	1.98246	5.01633	9.62541	2.03725	-1.23827	-0.23318	0.547646	-1.92026	1.52716	-1.12706	-0.295787	-0.715705	6.08004	1.84117	0.499646	0.792564	-0.340391	1.04034	10.5631	11.5246	2.4969	10.6616	3.91131	1.33557	7.89488	1.41936	0.408068	17.4421	7.66922	11.9111	2.80796	8.82956	5.59781	2.41319	16.9323	1.5225	9.93001	5.28742	-1.10063	1.3445	-0.015356	11.8251	-0.325861	2.11921	1.51576
	Average Zscore
Saline	-2s 0s	-0.27324	0.399937	-0.12347	-0.00647	0.061081	-0.51077	-0.11092	0.23339	-0.29946	-0.11912	0.919768	-0.20362	-0.25258	-0.11775	0.075594	-0.24526	-0.31326	0.244139	-0.47785	-0.30652	-0.07194	-0.26071	-0.01218	-0.34626	0.042002	-0.37076	-0.23683	0.277705	-0.19508	0.17662	0.462621	0.431645	-0.07593	1.37345	0.914748	-0.60932	0.291363	-0.09651	0.351382	-0.32273	-0.21221	1.28136	-0.31377	-0.12046	1.56228	0.420368	-0.22595	-0.21988
	0s 2s	-0.60529	0.697538	1.21797	1.99656	1.38054	3.26817	1.41982	1.25686	2.6386	0.309623	6.31231	4.51265	-0.77275	4.31044	0.424039	-0.55227	-0.13317	0.564503	11.6113	-0.85199	-0.21569	-1.55177	0.205539	-0.53879	0.889027	0.301359	2.3815	0.299976	1.98025	0.406255	2.91395	0.52211	3.63973	5.13947	3.38368	-3.25564	0.944444	-0.04911	-1.89546	1.12118	-0.47514	2.79866	0.579883	0.822918	5.84258	5.13521	3.58179	0.195693
CNO	-2s 0s	-0.12884	-0.02557	0.048435	0.090008	0.489003	0.560333	0.186344	-0.13677	-0.32248	0.038766	-0.08615	-0.28064	-0.16362	-0.12372	-0.11512	0.723522	0.014245	0.170031	0.758396	-0.30188	0.113258	-0.20937	0.655877	-0.34653	0.584877	-0.74204	-0.55628	0.2819	-0.37785	-0.31767	0.711875	0.130352	0.431215	-0.1221	0.704978	0.328622	0.037667	0.851114	-0.1106	1.01431	0.168468	0.030966	-0.31128	-0.31602	0.241096	-0.23727	-0.12332	-0.07735
	0s 2s	1.94642	1.15433	-0.29264	1.01187	2.41297	4.71775	0.970798	-0.60188	-0.0773	0.233199	-0.99577	0.681983	-0.59773	-0.08406	-0.34186	2.99646	0.919643	0.226125	0.52674	-0.14793	0.536487	5.35943	5.72411	1.2471	5.33661	1.95417	0.701887	3.95187	0.708548	0.243807	8.78719	3.8646	6.01814	1.43752	4.40332	2.81323	1.20807	8.37539	0.760819	4.87498	2.66522	-0.62647	0.717851	0.010624	6.05473	-0.14958	1.0701	0.782149
Figure 2 H	D2 Dlight Lick
	Zscore trace
	Time	-2	-1.9	-1.8	-1.7	-1.6	-1.5	-1.4	-1.3	-1.2	-1.1	-1	-0.9	-0.8	-0.7	-0.6	-0.5	-0.4	-0.3	-0.2	-0.1	0	0.1	0.2	0.3	0.4	0.5	0.6	0.7	0.8	0.9	1	1.1	1.2	1.3	1.4	1.5	1.6	1.7	1.8	1.9	2
Saline	Mean	0.0949387	0.0742774	0.0951109	0.0841009	0.0592033	-0.0123733	-0.0687801	-0.0723425	0.0278062	0.0842884	0.0963621	0.0160225	-0.0580953	-0.124284	-0.189645	-0.188663	-0.185597	0.0552909	0.246657	0.168818	0.141357	0.226691	0.600436	0.86555	1.09393	1.00481	0.847093	0.797963	0.722316	0.5609	0.375158	0.305492	0.465089	0.462081	0.250183	0.146094	-0.0272418	-0.186408	-0.271683	-0.420494	-0.506141
	Upper limit	0.200879	0.158589	0.17114	0.153763	0.128225	0.0521838	-0.00281075	-0.00700931	0.0963116	0.14776	0.160719	0.0806168	0.00478169	-0.0562608	-0.115932	-0.108517	-0.0879948	0.17909	0.384801	0.301151	0.261701	0.348147	0.75055	1.02511	1.27838	1.18761	1.01421	0.97338	0.904491	0.719795	0.518385	0.452975	0.63507	0.647576	0.411554	0.296274	0.110276	-0.0513886	-0.131411	-0.284682	-0.385288
	Lower limit	-0.0110017	-0.0100338	0.0190815	0.0144391	-0.00981829	-0.0769305	-0.134749	-0.137676	-0.0406992	0.0208171	0.032005	-0.0485718	-0.120972	-0.192307	-0.263358	-0.268808	-0.2832	-0.068508	0.108513	0.0364861	0.0210131	0.105235	0.450323	0.705988	0.909469	0.822005	0.67998	0.622546	0.540141	0.402005	0.231932	0.158009	0.295108	0.276586	0.0888115	-0.00408537	-0.16476	-0.321428	-0.411954	-0.556306	-0.626994
CNO	Mean	0.119798	0.0652341	-0.0035014	0.0271187	0.00634134	-0.0305441	0.00843691	-0.00358809	-0.0042265	0.0201648	0.0504896	0.0125325	0.0133477	-0.0610894	-0.0614497	-0.19135	0.0533175	0.118761	0.0950862	0.0528848	0.340092	0.764031	1.43693	2.10574	2.40537	2.47538	2.70052	2.71371	2.67456	2.58203	2.39431	2.16795	1.94249	1.80065	1.71662	1.5723	1.36889	1.1921	0.967946	0.863639	1.0535
	Upper limit	0.251219	0.175849	0.0980957	0.115806	0.0927808	0.0530606	0.0955645	0.0907041	0.0840806	0.104716	0.136142	0.103268	0.108711	0.0339538	0.0385719	-0.0846136	0.242568	0.320242	0.285	0.228213	0.54725	1.03854	1.74563	2.41094	2.71046	2.80722	3.13422	3.1656	3.12897	3.02035	2.84033	2.5998	2.32855	2.1729	2.07106	1.92395	1.70307	1.5005	1.25905	1.13886	1.33327
	Lower limit	-0.0116226	-0.0453805	-0.105098	-0.061569	-0.0800981	-0.114149	-0.0786907	-0.0978803	-0.0925336	-0.0643867	-0.0351629	-0.0782025	-0.0820159	-0.156133	-0.161471	-0.298086	-0.135933	-0.0827202	-0.0948279	-0.122444	0.132934	0.489525	1.12823	1.80054	2.10027	2.14354	2.26682	2.26182	2.22014	2.14372	1.9483	1.73611	1.55643	1.42841	1.36217	1.22065	1.03471	0.883702	0.676842	0.588422	0.773735
	AUC
Saline	-2s 0s	0.857652	0.110505	-0.533337	0.0804053	-0.653293	-0.789861	0.190588	-0.272432	1.40176	0.592041	-0.319894	-0.0160179	-0.372563	-0.0858172	1.64536	-0.331811	-0.0963033	-0.381505	1.79469	-0.394133	-0.425156	0.958277	2.60605	1.90129	1.04187	0.396845	-0.0867192	0.558378	0.0203971	1.7525	-0.229406	-0.869796	-0.805547	-0.97327	-0.443145	-0.489774	3.64978	-0.0645009	-0.136229	0.562141	0.0461135	-0.14007	0.020699	-0.922827	0.520988	0.631485	-0.0749316	-0.130772
	0s 2s	0.927367	1.28284	-2.32765	-0.130671	-1.31392	1.17546	1.66379	-2.60408	2.26651	5.40318	-0.918346	2.46863	2.33715	-0.927613	-0.683521	1.53623	4.13434	-1.4315	0.167275	-0.486734	0.905467	3.04632	3.09857	4.77225	7.6612	0.26966	2.02123	-1.04321	1.66326	-1.68294	-0.84308	-0.931925	-5.50232	-2.02772	4.33625	-1.49802	0.486623	-0.903942	0.861916	1.36676	9.56633	2.90971	1.73611	-1.73758	-1.03504	1.99645	2.4476	5.20894
CNO	-2s 0s	-0.130174	-0.261073	0.136535	0.548375	-0.117274	0.0476305	0.625428	-1.45342	-0.329294	-0.195124	-0.0455947	-0.8341	-0.100493	0.735485	-0.426269	-0.598176	-1.49632	-0.543974	0.266776	0.70779	-0.0854923	1.62965	-0.381722	0.639171	-1.65512	-0.246429	-0.00331645	-0.26476	-0.0805166	-0.483757	-0.0392188	0.225093	-0.437613	-0.737097	0.900988	-0.71363	1.32268	-1.15057	1.2533	-1.54788	0.469342	-0.224389	0.0126838	-0.434541	-0.191903	0.195468	0.606212	0.73467
	0s 2s	7.87969	2.12346	5.55139	2.21161	1.2948	4.13569	7.20244	0.540852	7.28827	3.85107	2.27578	1.65431	2.52038	2.46284	7.40003	3.25014	12.2146	5.12922	6.70105	9.54365	3.93347	6.07507	9.26486	0.733781	0.406311	-0.79599	-1.96685	0.255572	2.01869	0.909193	4.83822	-1.08385	9.9374	-1.8082	0.57058	2.19021	4.32947	-3.03528	7.7587	-4.42613	-1.11853	2.91994	2.16504	-1.59124	-1.18212	6.61028	4.97143	-0.0319906
	Average Zscore
Saline	-2 - 0s	0.412874	0.064952	-0.30169	0.118243	-0.3844	-0.50643	0.146525	-0.13313	0.743398	0.35904	-0.19025	-0.02229	-0.22214	-0.06256	0.804422	-0.17545	-0.0571	-0.18596	0.877782	-0.24548	-0.24555	0.544636	1.40283	1.00559	0.534548	0.188849	-0.02806	0.2901	-0.02682	0.866395	-0.16519	-0.47245	-0.47616	-0.52886	-0.2466	-0.23296	1.9341	-0.02696	-0.09255	0.280356	0.106244	-0.09703	-0.01822	-0.53855	0.23777	0.382148	-0.02127	-0.02443
	0 - 2s	0.452441	0.68608	-1.16778	-0.10531	-0.61064	0.639957	0.780021	-1.30847	1.01281	2.59824	-0.482	1.23554	1.15935	-0.44635	-0.37866	0.733416	2.12904	-0.70992	0.033457	-0.22975	0.508595	1.47315	1.37194	2.30878	4.02243	0.081905	1.01917	-0.59643	0.803797	-0.91926	-0.42038	-0.4469	-2.77987	-1.03846	2.21064	-0.754	0.100321	-0.49335	0.420115	0.695195	4.76086	1.4578	0.922848	-0.82981	-0.57026	0.953002	1.25662	2.572
CNO	-2s 0s	-0.09451	-0.13524	0.062063	0.2674	-0.02251	0.005484	0.389422	-0.69882	-0.11181	-0.15946	0.010281	-0.46679	-0.00918	0.394343	-0.18818	-0.32123	-0.78735	-0.30069	0.093591	0.34401	-0.07237	0.926875	-0.19404	0.289494	-0.86723	-0.13351	0.013905	-0.1288	-0.05833	-0.25006	0.008973	0.177459	-0.17862	-0.36244	0.459447	-0.32752	0.699403	-0.61145	0.622919	-0.77744	0.26913	-0.0125	0.082149	-0.16564	-0.12665	0.116539	0.33841	0.353313
	0s 2s	4.07031	1.09882	2.80141	1.13714	0.607081	2.10286	3.55571	0.214611	3.60115	1.98887	1.00609	0.958438	1.23161	1.22088	3.68093	1.62928	6.3532	2.56632	3.37784	4.75597	2.02637	2.90305	4.67764	0.454135	0.378128	-0.41086	-1.00486	0.138241	1.11838	0.442289	2.63795	-0.53623	5.24827	-0.88945	0.520075	1.09453	2.2073	-1.51266	3.97659	-2.23175	-0.5832	1.50364	1.16885	-0.83829	-0.60372	3.32211	2.5069	-0.01801
[truncated: 612 more columns]

## Sheet: Figure 3
		Large fiberphotometry individual trace dataset available from the corresponding authors on request
Figure 3 A
	Zscore trace
	Time	-40	-39.9	-39.8	-39.7	-39.6	-39.5	-39.4	-39.3	-39.2	-39.1	-39	-38.9	-38.8	-38.7	-38.6	-38.5	-38.4	-38.3	-38.2	-38.1	-38	-37.9	-37.8	-37.7	-37.6	-37.5	-37.4	-37.3	-37.2	-37.1	-37	-36.9	-36.8	-36.7	-36.6	-36.5	-36.4	-36.3	-36.2	-36.1	-36	-35.9	-35.8	-35.7	-35.6	-35.5	-35.4	-35.3
D1-MSN	Mean	-0.140797	-0.213442	-0.103618	-0.0650176	-0.0574619	-0.0628329	0.0693835	0.0965753	0.00921713	-0.100247	-0.0239242	-0.0440576	-0.0623618	-0.182788	-0.113399	0.00398282	0.105716	0.103792	0.166389	0.201708	0.177466	0.277349	0.281116	0.289454	0.207092	0.237768	0.0907639	0.0759303	0.0775516	0.0502254	0.00460172	0.043618	0.0391955	-0.0316715	0.0506455	-0.0535782	0.0601724	0.0638894	-0.0218167	0.00336665	-0.0979666	-0.103453	-0.161151	-0.142453	-0.166398	-0.124629	-0.139157	-0.0610843
	Upper limit	-0.434589	-0.476959	-0.370999	-0.309399	-0.333192	-0.30351	-0.184015	-0.15906	-0.193833	-0.314487	-0.275513	-0.272474	-0.275375	-0.416165	-0.349169	-0.232088	-0.178504	-0.193169	-0.124873	-0.0503745	-0.0618063	0.0129176	-0.012482	0.00189529	-0.0491262	-0.0389963	-0.187066	-0.210122	-0.176771	-0.187913	-0.223667	-0.248604	-0.240233	-0.278862	-0.19832	-0.288194	-0.182704	-0.175578	-0.250371	-0.245991	-0.336824	-0.342151	-0.404002	-0.35108	-0.38614	-0.329317	-0.378326	-0.318634
	Lower limit	0.148974	0.0474101	0.15478	0.197762	0.229408	0.198755	0.326735	0.343957	0.200972	0.113105	0.248901	0.215236	0.166888	0.0478787	0.115441	0.238413	0.407275	0.430751	0.464851	0.470788	0.418335	0.538952	0.581157	0.596522	0.482184	0.521466	0.363975	0.363762	0.325482	0.288407	0.218701	0.305493	0.300666	0.216328	0.295774	0.20418	0.313535	0.305157	0.209283	0.246805	0.134561	0.129566	0.0728541	0.0567163	0.0517062	0.0688793	0.100392	0.21381
D2-MSN	Mean	-0.108176	-0.0142442	-0.105565	-0.173982	-0.281395	-0.296833	-0.238251	-0.140012	0.00965041	0.0690397	0.0725998	-0.0219443	-0.0151355	0.0469039	0.0273091	-0.0300047	0.0440222	0.0401057	0.18303	0.152807	0.093003	0.0544343	-0.0668344	0.0561604	0.045495	0.137649	0.212539	0.169871	0.21977	0.294002	0.209467	0.158341	0.0983547	0.0412742	-0.00090127	-0.0815545	-0.011065	0.0396861	0.018125	0.169672	0.144843	-0.0571527	-0.0804684	-0.194435	-0.0995836	-0.0967744	0.0665355	-0.00789658
	Upper limit	-0.380418	-0.309826	-0.370465	-0.439241	-0.541775	-0.525591	-0.47339	-0.398899	-0.261389	-0.19578	-0.188585	-0.285893	-0.241083	-0.235894	-0.21022	-0.258811	-0.187521	-0.207419	-0.0699491	-0.0865466	-0.129293	-0.162186	-0.259202	-0.159473	-0.208337	-0.14242	-0.0673435	-0.0790855	-0.0185225	0.0838868	-0.0285876	-0.0773809	-0.154393	-0.194419	-0.223315	-0.286457	-0.230223	-0.163742	-0.222699	-0.0954743	-0.074145	-0.234183	-0.288103	-0.42465	-0.31444	-0.321579	-0.161287	-0.282189
	Lower limit	0.182662	0.293446	0.189924	0.114063	-0.0218934	-0.0575944	0.0195888	0.122864	0.310863	0.353067	0.340894	0.276782	0.263906	0.369829	0.298211	0.22115	0.296447	0.302719	0.439308	0.406512	0.324658	0.288387	0.130966	0.296705	0.336448	0.459632	0.516045	0.446892	0.469002	0.523147	0.458597	0.400807	0.353014	0.284575	0.243463	0.125389	0.198016	0.256076	0.283412	0.431042	0.362343	0.117423	0.126183	0.0523737	0.123554	0.131806	0.318345	0.3026
	AUC
D1-MSN	-40 - 0s	119.031	324.792	204.896	103.686	597.964	905.602	399.055	518.525	454.915	93.6451	242.318	757.223	309.95	304.054	254.904	453.781	257.915	321.631	475.477	53.1303	41.8481	156.124	438.017	292.494	-248.945	428.012	536.824	935.203	380.255	656.695	430.864	436.788	-13.715	278.361	253.065	482.311	155.954	260.809	470.641	545.035	421.121	683.283	528.832	472.666	682.081	596.254	433.776	819.064
	0 - 60s	79.7004	439.141	544.662	211.463	1474.23	-318.599	511.408	601.701	910.031	2.39788	345.123	-24.1856	867.079	524.768	843.878	1056.1	387.222	966.571	1633.68	600.932	577.726	773.949	1152.82	650.458	-711.402	533.077	535.125	317.066	571.353	644.052	436.96	611.851	-146.66	116.103	170.591	1704.24	436.263	431.697	1168.64	1376.46	679.298	2079.98	1434.24	1268.77	1450.5	595.061	789.568	-385.879
D2-MSN	-40 - 0s	119.093	152.131	91.0469	409.572	297.035	257.559	351.291	556.227	431.649	246.014	293.17	162.579	534.085	74.4448	613.962	711.056	504.271	380.509	367.65	1174.45	613.415	414.657	286.737	282.81	541.704	186.924	162.737	435.684	621.182	550.29	121.532	403.444	259.765	189.202	277.971	167.005	209.054	623.716	327.125	119.781	209.575	-4.90131	332.496	616.616	405.386	386.725	280.246	817.504
	0 - 60s	-366.265	-269.855	-11.6615	-101.624	560.204	735.888	348.179	1159.18	1090.08	1032.06	486.533	126.081	1275.07	906.158	2867.56	1821.22	1180.24	440.886	842.728	3074.85	1290.41	1006.25	1013.57	1582.99	864.744	590.351	1250.63	1571.83	1662.54	2362.45	1278.83	1830.96	2207.38	1562.21	2108.3	2063.92	49.985	443.833	832.236	694.065	1149.5	597.305	727.766	2006.85	1492.45	1278.5	887.66	1900.29
	Average Zscore
D1-MSN	-40 - 0s	0.296835	0.809955	0.510963	0.25857	1.49118	2.25836	0.99515	1.29308	1.13445	0.233529	0.604285	1.88834	0.772942	0.75824	0.635672	1.13162	0.643181	0.802073	1.18573	0.132494	0.104359	0.389337	1.09231	0.729411	-0.620811	1.06736	1.33871	2.33218	0.948266	1.63764	1.07447	1.08925	-0.034202	0.694167	0.631086	1.20277	0.388913	0.650398	1.17367	1.35919	1.05018	1.70395	1.31878	1.17872	1.70095	1.48692	1.08174	2.04255
	0 - 60s	0.132613	0.730684	0.90626	0.351851	2.45296	-0.530114	0.850929	1.00117	1.5142	0.00398981	0.574249	-0.0402422	1.44273	0.873158	1.40412	1.75723	0.644297	1.60827	2.71827	0.999886	0.961274	1.28777	1.91817	1.08229	-1.1837	0.886984	0.890391	0.527564	0.950671	1.07163	0.727055	1.01806	-0.244027	0.193183	0.283845	2.83567	0.725896	0.718298	1.94449	2.29029	1.13028	3.46087	2.38643	2.1111	2.41347	0.990119	1.31376	-0.642062
D2-MSN	-40 - 0s	0.296991	0.379378	0.22705	1.02138	0.740735	0.642293	0.876039	1.3871	1.07643	0.613501	0.731098	0.405434	1.33188	0.185648	1.53108	1.77321	1.25753	0.9489	0.916834	2.92879	1.52971	1.03406	0.715054	0.705262	1.35088	0.466145	0.405829	1.08649	1.54908	1.37229	0.303073	1.0061	0.647794	0.471825	0.693195	0.416472	0.521331	1.5554	0.815774	0.298705	0.522632	-0.0122227	0.829168	1.5377	1.01094	0.964401	0.698868	2.03866
	0 - 60s	-0.609427	-0.44901	-0.0194035	-0.169092	0.932119	1.22444	0.579333	1.92875	1.81378	1.71723	0.809539	0.209785	2.12159	1.50775	4.77131	3.03032	1.96379	0.733588	1.40221	5.11622	2.14711	1.67429	1.68646	2.63393	1.43884	0.982282	2.08091	2.61535	2.76629	3.93087	2.12784	3.04653	3.67284	2.59935	3.50799	3.43414	0.0831697	0.738491	1.38475	1.15485	1.91265	0.993852	1.21093	3.33918	2.48327	2.12728	1.47697	3.16188
	Peak Zscore
D1-MSN	-40 - 0s	7.66903	6.79876	10.6153	8.0919	19.1699	15.1132	16.4895	9.62832	9.7242	7.84184	9.29574	16.7202	9.43218	9.10334	11.4079	11.6988	9.56817	9.53941	14.7861	12.4664	10.1936	11.3059	12.3644	7.84395	2.44391	13.9963	18.2424	16.2047	10.3392	17.1918	11.6827	12.2426	4.18692	9.8788	8.96763	11.0179	4.83452	5.69483	15.605	11.5219	8.76332	13.3229	8.64345	10.6162	11.8993	12.4602	9.06946	17.6329
	0 - 60s	6.43392	6.69989	8.57065	3.88563	12.1791	5.69952	11.1396	7.24616	10.9337	6.3203	7.08585	5.88203	6.99891	4.84246	6.4296	6.2336	3.96732	5.3563	8.81011	6.55182	5.233	5.68228	6.92883	4.69399	0.11406	6.25173	5.82336	7.14705	5.37947	8.08784	8.46924	4.56875	1.92176	4.78362	3.47265	7.34998	3.03993	3.91359	8.16824	8.66145	4.16457	8.99209	6.80694	6.15328	6.20497	5.9777	5.08945	5.83185
D2-MSN	-40 - 0s	4.34832	6.77175	8.54431	7.08351	6.85883	8.4437	7.10932	7.88686	9.03182	10.4788	7.1342	9.81326	17.9182	9.15374	20.305	19.2127	10.1141	11.6703	10.2519	23.2046	12.2799	15.4926	9.75631	16.0972	9.41226	7.16455	10.7596	9.32505	13.0936	10.6695	5.76355	8.87401	9.39128	7.25633	9.13876	9.22961	2.66369	7.64592	7.46803	5.6071	8.46235	5.36502	5.15597	12.7718	7.91898	10.3375	9.47418	14.1949
	0 - 60s	2.38479	11.1566	7.96299	6.2769	8.18531	7.53939	6.16823	7.39346	11.3706	8.16561	4.41126	8.03791	10.4213	5.93776	11.8608	10.3051	6.28248	4.29664	4.54539	14.4647	7.35493	7.17396	5.05602	8.34187	13.5492	5.75761	13.8697	7.8066	8.27155	10.4124	4.89996	9.4572	9.27163	8.19529	11.2563	8.64409	1.94225	7.21121	4.8659	5.40223	7.68199	5.34945	5.02123	12.5128	7.93869	10.8304	6.22768	11.3496
	Transient rate
D1-MSN	-40 - 0s	13.5	12	10.5	12	10.5	15	12	16.5	12	10.5	12	10.5	12	22.5	16.5	10.5	16.5	12	15	12	13.5	7.5	15	16.5	13.5	13.5	13.5	12	18	16.5	18	15	12	16.5	18	10.5	13.5	12	12	12	12	9	15	10.5	12	10.5	10.5	16.5
	0 - 60s	17	9	11	10	14	11	8	10	13	13	12	12	10	12	12	15	15	13	13	11	7	10	13	11	7	6	6	5	4	11	7	7	6	7	6	3	6	10	7	12	7	7	10	8	9	7	4	8
D2-MSN	-40 - 0s	18	12	6	9	9	9	13.5	7.5	15	12	10.5	10.5	12	15	12	4.5	12	13.5	15	10.5	9	9	9	10.5	9	19.5	4.5	7.5	4.5	9	6	13.5	10.5	7.5	7.5	6	13.5	15	9	15	13.5	9	16.5	10.5	10.5	9	9	13.5
	0 - 60s	12	10	13	10	18	9	9	9	11	13	10	15	7	7	9	8	7	7	7	10	11	8	11	5	11	9	12	11	14	12	7	9	13	11	7	8	10	10	11	12	11	8	8	8	13	10	14	12
Figure 3 B
	Zscore trace
	Time	-40	-39.9	-39.8	-39.7	-39.6	-39.5	-39.4	-39.3	-39.2	-39.1	-39	-38.9	-38.8	-38.7	-38.6	-38.5	-38.4	-38.3	-38.2	-38.1	-38	-37.9	-37.8	-37.7	-37.6	-37.5	-37.4	-37.3	-37.2	-37.1	-37	-36.9	-36.8	-36.7	-36.6	-36.5	-36.4	-36.3	-36.2	-36.1	-36	-35.9	-35.8	-35.7	-35.6	-35.5	-35.4	-35.3
D1-MSN	Mean	0.0197484	0.0712149	-0.00356547	-0.0886767	-0.022544	-0.0897267	-0.0176678	-0.105997	-0.169043	-0.271852	-0.320805	-0.187821	-0.126794	-0.126583	-0.0631761	0.0342383	0.0784974	0.0506595	0.161182	0.121822	0.109039	-0.00271313	-0.0328705	-0.0369818	-0.0531577	-0.154402	-0.0926208	-0.0267088	0.0754892	0.138213	0.0856496	0.106547	0.0835686	0.0617522	-0.0200948	-0.125395	-0.0256969	-0.105804	-0.0928368	-0.0640427	0.111055	0.184945	0.254856	0.192804	0.123722	0.192939	0.235832	0.15986
	Upper limit	-0.223354	-0.180834	-0.252462	-0.352183	-0.293844	-0.34683	-0.260476	-0.344831	-0.407366	-0.504772	-0.564175	-0.460848	-0.37014	-0.347306	-0.274026	-0.197851	-0.154406	-0.163	-0.0780132	-0.150786	-0.168734	-0.241175	-0.271926	-0.251846	-0.297985	-0.414414	-0.340448	-0.263699	-0.161138	-0.0893191	-0.134915	-0.13042	-0.182567	-0.194713	-0.278871	-0.385045	-0.272559	-0.373234	-0.339395	-0.322417	-0.150993	-0.10763	-0.0347761	-0.0718635	-0.152731	-0.0903391	-0.0268563	-0.0979026
	Lower limit	0.277081	0.355954	0.259542	0.184682	0.253571	0.1781	0.245301	0.163423	0.0825354	-0.0250474	-0.0746735	0.103371	0.144799	0.111996	0.168457	0.278709	0.323745	0.284155	0.403606	0.404287	0.395933	0.242562	0.22833	0.176635	0.204763	0.123872	0.170937	0.210614	0.329767	0.36543	0.308072	0.350157	0.338021	0.319084	0.250956	0.134447	0.221915	0.157282	0.155676	0.198408	0.381469	0.501054	0.562396	0.482776	0.403084	0.499272	0.503229	0.399493
D2-MSN	Mean	-0.0346667	-0.0180953	0.0821597	0.0695034	-0.0542873	-0.0240543	0.0576502	0.0315054	-0.119026	-0.0431005	-0.115944	-0.195352	-0.160199	-0.179632	-0.138491	-0.0637519	0.0685447	-0.108672	-0.0592757	-0.101516	-0.147046	-0.210897	-0.114397	-0.162368	-0.0692041	-0.112404	-0.197365	-0.0265072	-0.0949046	-0.127331	-0.0611956	-0.130755	-0.17961	-0.134667	-0.0673941	-0.277201	-0.223769	-0.161259	-0.0159404	0.0517064	-0.0214234	-0.0778784	-0.0549141	0.0647771	-0.0265569	-0.0496788	-0.0590108	-0.00847298
	Upper limit	-0.286276	-0.269499	-0.183199	-0.157805	-0.300368	-0.285745	-0.231451	-0.225372	-0.376208	-0.2929	-0.368182	-0.406312	-0.363677	-0.400298	-0.381518	-0.285563	-0.152921	-0.317933	-0.276867	-0.309667	-0.348629	-0.429779	-0.316855	-0.382715	-0.296692	-0.335366	-0.425932	-0.296105	-0.345916	-0.369737	-0.291736	-0.391487	-0.42362	-0.352238	-0.325235	-0.58081	-0.500053	-0.446893	-0.336853	-0.25304	-0.287059	-0.338537	-0.289875	-0.16547	-0.262938	-0.271391	-0.330399	-0.275945
	Lower limit	0.241387	0.243751	0.340334	0.313633	0.185352	0.232627	0.369749	0.29436	0.130846	0.20967	0.151684	0.0287051	0.0440965	0.0532541	0.121768	0.167654	0.32874	0.107395	0.154042	0.129371	0.0769557	0.00944927	0.105519	0.0502121	0.152578	0.122916	0.0441345	0.266557	0.180312	0.120357	0.169921	0.134345	0.0624091	0.0946582	0.17574	0.00331391	0.0467424	0.102342	0.284256	0.350914	0.245016	0.171409	0.17022	0.297424	0.207681	0.186963	0.217995	0.264428
	AUC
D1-MSN	-40 - 0s	270.363	342.068	573.352	265.312	243.536	621.376	470.46	279.257	1235.19	476.781	187.438	116.267	113.356	803.237	501.325	91.5427	254.029	516.591	164.548	543.292	208.485	288.881	543.832	96.6363	449.825	75.8535	359.632	151.215	478.871	65.0789	277.963	399.028	110.944	434.462	270.888	172.253	505.793	643.497	374.797	552.955	254.716	163.901	256.944	-13.9916	-32.2594	370.483	365.133	143.142
	0 - 60s	286.969	1209.69	458.231	121.529	450.247	916.875	848.468	599.871	2533.88	-37.9176	507.727	219.477	369.601	1492.21	1232.4	973.555	1094.84	1396.56	887.914	1647.21	1943.5	1823.12	2217.28	1266.4	1728.81	996.587	1304.03	1197.99	478.575	-78.0113	944.293	1192.58	720.81	1464.98	789.199	1031.8	1538.89	1420.37	1457.03	2838.26	1736.96	1250.26	1642.89	753.263	1199.09	1883.99	2400.38	1197.56
D2-MSN	-40 - 0s	29.436	413.786	-314.861	373.035	383.399	184.648	57.7007	390.142	183.536	405.664	425.856	276.591	1095.46	83.9703	314.725	442.166	551.424	908.157	819.844	438.626	152.49	148.669	393.733	-114.232	162.485	453.189	482.583	407.841	355.328	295.436	129.666	474.624	92.9653	387.475	592.348	620.78	274.749	291.307	942.48	945.368	540.567	104.675	355.322	441.637	1388.99	530.62	216.551	60.8204
	0 - 60s	-242.771	239.193	-168.299	715.388	450.23	486.531	-101.715	334.881	-433.048	509.275	739.183	423.664	1830.85	771.619	950.467	2136.24	1685.79	4241.63	3415.03	1719.99	2036.27	17.2003	1736.75	-255.99	2075.02	192.938	610.912	-204.871	144.495	201.04	-659.495	671.601	-317.886	730.49	524.049	1195	984.557	744.434	1011.08	1661.31	1363.59	1907.42	1272.44	1705.34	631.116	151.829	950.83	35.9073
	Average Zscore
D1-MSN	-40 - 0s	0.674222	0.853038	1.42981	0.661625	0.607322	1.54957	1.17322	0.696402	3.08027	1.18898	0.467427	0.289943	0.282682	2.00309	1.25019	0.228286	0.633488	1.28826	0.410345	1.35484	0.519912	0.720401	1.35619	0.240988	1.12176	0.189161	0.896839	0.377096	1.19419	0.162291	0.693174	0.995082	0.276668	1.08345	0.67553	0.429558	1.26133	1.60473	0.934656	1.37894	0.635202	0.40873	0.640758	-0.0348917	-0.0804473	0.923897	0.910557	0.356963
	0 - 60s	0.477485	2.01279	0.762448	0.202212	0.749163	1.52558	1.41176	0.998122	4.21611	-0.0630909	0.844804	0.365186	0.614976	2.48287	2.05058	1.61989	1.82169	2.32373	1.47739	2.74078	3.23378	3.03348	3.68932	2.10715	2.87656	1.65821	2.16977	1.99333	0.796297	-0.129802	1.5712	1.98432	1.19935	2.43757	1.31314	1.71681	2.56055	2.36334	2.42434	4.72256	2.89012	2.0803	2.7336	1.25335	1.99515	3.13475	3.99398	1.9926
D2-MSN	-40 - 0s	0.0734065	1.03189	-0.785189	0.930262	0.956107	0.46047	0.143892	0.972923	0.457695	1.01163	1.06199	0.689753	2.73181	0.209402	0.78485	1.10266	1.37512	2.26473	2.0445	1.09383	0.380275	0.370745	0.981877	-0.284869	0.405201	1.13015	1.20345	1.01706	0.886105	0.736748	0.323356	1.1836	0.231834	0.966273	1.47718	1.54808	0.685158	0.726452	2.35032	2.35753	1.34805	0.261035	0.886089	1.10134	3.46382	1.32324	0.540028	0.151672
	0 - 60s	-0.403945	0.397992	-0.280031	1.19033	0.749135	0.809535	-0.169243	0.557206	-0.720546	0.847379	1.22992	0.704932	3.04634	1.28389	1.58148	3.55447	2.80498	7.05763	5.68224	2.86187	3.38814	0.0286195	2.88977	-0.42594	3.45261	0.321028	1.01649	-0.340884	0.240424	0.334509	-1.09733	1.11747	-0.528929	1.21546	0.871961	1.98835	1.6382	1.23866	1.68233	2.76425	2.26887	3.17374	2.1172	2.8375	1.05011	0.252627	1.58208	0.0597459
	Peak Zscore
D1-MSN	-40 - 0s	9.52496	10.2515	6.66603	6.12984	6.0159	9.44256	11.3566	7.29798	23.9617	6.1777	6.89268	5.98993	6.7305	11.6309	7.57895	6.53879	5.70722	9.34442	5.97365	8.46586	9.26297	9.18407	10.2791	7.70586	8.71176	6.23831	7.49876	10.0538	7.65661	7.87938	5.9551	4.75875	5.35391	8.04056	5.97597	6.43412	7.94798	7.40111	6.01296	9.66195	5.75387	5.2154	7.16027	5.65963	5.22016	6.14002	9.62148	6.18603
	0 - 60s	4.42733	7.86859	9.74426	6.94812	5.18331	6.52306	8.25253	5.76151	12.1726	5.23469	6.00834	6.71067	6.7305	10.5504	7.27159	5.06239	5.25135	9.53994	5.55149	7.96809	9.70257	10.9559	12.0285	7.5531	7.16542	5.43657	5.48584	8.01945	3.92023	2.26781	3.74398	3.81419	4.0379	6.5856	3.78775	5.6816	5.62524	6.63619	6.26936	9.7661	6.01671	5.12142	5.14941	3.93853	4.81489	7.24808	8.45612	5.30956
D2-MSN	-40 - 0s	7.44813	7.64559	5.62455	5.71107	11.1217	5.46981	5.07159	10.9885	4.17399	6.97642	10.2711	5.98557	16.5953	7.5364	5.77147	8.00412	6.85583	14.9639	14.2743	9.981	8.24215	5.07815	10.0055	2.84793	6.9877	9.05926	8.59505	7.69654	6.03007	4.41136	5.77768	7.18223	7.93019	7.90669	9.03703	12.569	9.67432	9.81626	12.9158	14.2853	11.7596	9.62847	13.6992	9.54994	14.826	10.0981	12.0561	6.72525
	0 - 60s	4.23313	7.27298	5.00987	5.83441	9.39528	3.7868	2.69555	6.54573	2.73319	3.99927	8.56986	6.40332	15.174	6.10448	5.28929	10.8371	5.75875	14.1521	11.6571	7.6486	9.10202	5.24462	9.19795	2.25301	7.66641	4.4424	7.01644	3.13747	2.82323	2.23427	2.34871	4.79844	5.02487	4.74631	5.6832	9.00299	9.67064	8.17473	10.5907	9.77843	16.2461	8.68229	8.44654	10.0863	9.00613	6.22374	11.692	6.69652
	Transient rate
D1-MSN	-40 - 0s	15	6	13.5	13.5	9	10.5	12	10.5	7.5	18	9	12	16.5	15	22.5	19.5	21	22.5	12	15	15	16.5	16.5	21	9	9	12	9	18	13.5	12	15	12	7.5	16.5	15	15	12	18	13.5	19.5	13.5	18	15	16.5	10.5	12	18
	0 - 60s	14	16	16	16	11	14	8	14	10	10	12	14	11	9	10	10	11	13	9	11	9	10	8	10	10	8	9	8	5	3	8	3	7	9	3	10	8	5	2	10	6	12	6	12	11	10	16	11
D2-MSN	-40 - 0s	13.5	18	12	13.5	10.5	16.5	16.5	10.5	21	13.5	10.5	9	15	10.5	10.5	12	13.5	9	13.5	7.5	13.5	10.5	22.5	18	13.5	12	18	22.5	13.5	7.5	13.5	7.5	18	13.5	4.5	10.5	7.5	12	10.5	13.5	12	9	9	10.5	10.5	10.5	10.5	12
	0 - 60s	8	14	18	11	6	13	12	11	9	10	12	10	10	15	10	9	10	12	9	5	9	8	9	9	13	10	10	7	4	1	4	4	4	13	5	10	8	17	9	12	11	14	14	14	8	6	11	13
Figure 3 D	D2 feeding
		Dreadd Gi										Dreadd Gq
	Pre CNO	0.635417	-0.116667	0.135135	-0.0776699	-0.031579	-0.0413223	0.196078				0.0754717	0.211538	0.0476191	0.390244	-0.24359	-0.0119048	0.0442478	-0.25
	Post CNO	-0.353659	-0.421875	-0.424658	-0.853211	-0.315789	-0.174419	-0.831325				0.350877	-0.84058	-0.333333	-0.470588	-0.614583	-0.979167	-0.318681	-0.0961538
	D2 running
		Dreadd Gi										Dreadd Gq
	Pre CNO	0.714033	-0.170903	0.336384	0.0987245	-0.100794	-0.13954	-0.209249				0.0306676	0.131401	0.671997	-0.0334681	-0.0971276	0.154858	-0.174707	0.9854
	Post CNO	2.10827	1.58339	0.984747	0.178518	0.38082	0.296296	1.84564				-0.93544	-1	-0.998617	-0.926118	-1	-0.928517	-0.886139	-0.943569
Figure 3 E	D1 feeding
		Dreadd Gi										Dreadd Gq
	Pre CNO	0.41975309*	0.0363636	0.132075	0.346154	0.0909091	0.020202	-0.227273	0.379747	0.0416667		0.20588235*	-0.0625	0.238095	0.689189	-0.192771	0.328125	-0.118644	-0.217391	0.220779
	Post CNO	Zero value that can be normalized	3.38889	1.82609	0.443182	-0.521739	-0.45283	0.1	0.106796	0.333333		-0.53846154*	-0.90625	-0.86747	-1	-0.666667	-0.884615	-0.933333	-0.133333	-0.982143
		value excluded										value excluded (Grubbs test)
	D1 running
		Dreadd Gi										Dreadd Gq
	Pre CNO	0.47016706*	0.401742	0.92621	0.0236895	3.91433	-0.627876	-0.424165	-0.370147	0.549636		0.78092784*	0.564019	-0.0907343	-0.0849195	-0.125524	-0.389432	-0.292124	-0.217047	1.441
	Post CNO	2.41176471*	0.0754717	-0.959344	-0.524776	-0.597198	-0.990516	-0.91272	-0.786375	-0.927677		261.888889*	4.22018	0.568075	5.37117	3.09513	0.141892	0.418756	3.26826	1.14441
		value excluded (Grubbs test)										value excluded (Grubbs test)
[truncated: 953 more columns]

## Sheet: Figure 4
Figure 4 B	D2 consumption
		D2 WT										D2 Gi									D1 Gq
	D0 (chow)	3.75	3.6	4.5	4.6	4.25	3.65	3.75	3.8	4.8		4.2	3.9	4.65	4.9	3.65	4.3	4.15	4.05		3.1	3.65	4.45	4.45	4.35	3.85	4.2	4.3	4.2
	D1	4.4	4.6	5.2	6	6.3	5	5.4	4.1	4.4		4.1	4	4.9	4.6	4.4	4.3	4.6	4.3		4.2	5.6	4.5	6.2	5	4.6	5.2	5.4	5.7
	D3	3.9	2.9	4.1	3.9	3.9	3.8	3.7	4.3	3.5		5.7	4.1	4.5	3.2	3.9	4.3	4.8	3.8		3.5	5.3	4.9	5.3	4.7	3.9	5.2	4.5	4.7
	D5	2.8	3.6	2.8	4.5	3.9	3.1	3	4	3.1		5	3.4	4.1	3.5	3.9	3.7	3.4	4.1		2.3	3.7	4.1	4.7	3.6	3.7	3.9	3.8	3.7
	D7	2.6	3.4	3.9	3	3.7	2.7	2.2	3.5	3		4	3.4	3.3	2.9	3.3	4.1	3.5	3		2.7	2.9	3.7	3.9	4	3	2.9	2.6	2.6
	D9	2.6	2.3	2.9	3.3	3.4	3.1	3	2.7	3.6		3.6	2.9	3.1	3.8	3.4	2.8	3.1	3.4		2.5	3.1	3.6	3	2.5	3.2	2.8	3	2.3
	Mean D10-22	3.26154	3.32308	2.91538	3.73846	3.73846	3.05385	3.29231	3.23077	3.44615		3.93846	3.11538	3.59231	3.32308	3.2	3.2	3.64615	3.2		2.72308	3.30769	3.53846	3.84615	2.96923	3.21538	3.11538	3.28462	3.12308
	D24	2.5	3	3.1	3.6	3.5	3.2	2.9	3.1	3.5		3.8	2.9	3.5	3.1	3.3	3.3	3.6	3.2		2.7	2.5	3.3	3.2	3	2.4	1.9	3.2	2.4
	D25	3	3.3	3.2	4	3.6	3.4	3.2	3.3	3.2		4.2	3.3	3.3	2.8	3	3.9	3.9	3.5		2.9	2.5	3.4	2.9	2.9	2.7	1.8	2.7	3.4
	Mean D26-33	2.6375	2.9625	3.05	3.375	3.5625	3.125	3.2125	3.1875	2.975		3.675	2.8375	3.4375	2.65	2.8	2.9875	3.15	2.9		2.6375	2.9	3.15	3.3125	2.975	2.8375	2.35	3.0125	2.7375
Figure 4 C	D2 wheel running variation
		D2 WT								D2 Gi								D1 Gq
	Basal	0	0	0	0	0	0	0		0	0	0	0	0	0	0		0	0	0	0	0	0	0	0
	D1	39.466	3.622	-87.258	22.093	36.149	-31.911	64.978		140.281	95.252	64.839	106.863	-16.565	183.722	235.315		-47.462	-71.126	-11.52	-23.602	7.908	-75.019	-49.395	-46.868
	D3	-9.272	18.473	57.991	19.413	3.535	61.096	171.784		119.844	32.158	60.741	55.357	26.33	22.262	108.478		-14.374	-38.468	28.758	5.02	90.648	-54.666	-37.283	-7.967
	D5	-18.074	9.757	50.166	-39.28	20.433	42.833	186.694		89.56	121.597	17.834	75.186	5.403	2.921	116.449		30.97	-13.233	0.26	-3.83	111.915	-62.132	-53.134	-44.503
	D7	-67.403	29.218	67.712	18.896	27.695	-16.125	273.295		90.389	14.853	10.644	70.352	21.611	56.681	199.722		39.832	-17.634	-13.639	-34.877	30.19	-67.201	-16.087	-47.658
	D9	-44.772	20.721	41.278	30.597	49.481	-11.314	139.631		135.202	114.434	-18.52	92.598	102.204	71.599	298.073		91.499	4.217	26.1	-4.567	91.337	-59.219	-36.004	-24.402
	D11	87.697	53.298	120.891	8.166	41.38	68.725	191.43		185.196	2.921	46.214	92.962	47.09	74.495	152.238		108.261	-13.246	4.497	-12.827	30.827	-64.828	-11.916	-57.205
	D13	95.084	8.633	121.402	99.293	73.299	94.437	220.857		151.254	9.431	-4.834	118.386	55.015	72.345	377.05		wheel problem	-28.451	22.38	-12.246	13.476	-59.234	-24.567	-21.309
	D15	128.346	3.864	43.341	73.022	36.171	67.618	250.226		126.496	-1.95	1.694	89.032	73.26	68.107	331.852		wheel problem	-53.262	-8.306	-21.558	-0.702	-47.245	-5.865	-45.165
	D17	100.756	-8.512	82.759	75.396	71.246	119.074	198.469		88.295	-8.279	-20.897	99.517	127.546	139.73	338.5		200.015	51.033	5.193	-46.178	39.711	-28.233	-15.18	-4.879
	D19	112.102	1.313	25.11	54.357	81.433	91.943	208.752		115.379	11.801	-8.808	108.266	176.778	112.435	483.616		104.686	-18.253	24.657	-24.458	-29.631	-54.981	-26.249	-23.145
	D21	211.163	-11.312	203.236	31.188	55.496	215.809	200.421		116.906	38.117	-37.532	106.079	121.322	192.095	458.853		wheel problem	-32.164	46.136	-27.663	-24.831	-48.638	-27.534	-4.907
	D23	101.653	-29.03	209.371	31.367	47.793	170.979	166.209		128.576	8.807	39.218	101.751	133.116	103.76	407.138		wheel problem	-44.812	37.859	-39.407	8.364	-34.515	-20.193	-23.367
	D25	178.681	-40.824	145.631	90.694	20.366	91.895	127.777		32.077	-46.683	81.574	-9.526	29.612	25.383	205.75		261.295	12.512	45.387	16.429	169.355	28.641	26.159	7.088
	D27	41.363	-47.487	142.578	7.903	45.828	20.453	182.691		25.967	-44.291	33.453	15.93	-14.468	28.982	wheel problem		368.489	-13.69	-26.823	-23.605	316.103	43.887	45.717	-11.639
	D29	35.769	-56.444	197.97	78.74	-9.94	87.26	175.867		38.446	-17.505	63.857	40.672	80.532	38.545	250.392		197.582	-12.521	132.899	-14.094	459.82	113.37	53.174	-5.302
	D31	54.422	-18.05	135.415	-0.665	-27.445	69.092	140.764		26.31	-19.542	72.593	43.573	92.28	34.214	304.198		293.166	4.031	-16.102	-4.976	432.531	77.824	47.128	67.943
	D33	32.957	-53.313	137.612	-19.139	-19.211	131.411	96.994		55.436	2.907	11.702	109.225	173.518	140.725	326.544		345.149	14.664	28.249	20.162	352.003	71.444	40.372	50
Figure 4 D
			D2 CNO period									D2 CNO removal
	Total mass variation				Fat mass variation					Total mass variation				Fat mass variation
	D2 WT	D2 Gi	D2 Gq		D2 WT	D2 Gi	D2 Gq			D2 WT	D2 Gi	D2 Gq		D2 WT	D2 Gi	D2 Gq
	7.836	14.525	-9.52		60.595	131.936	1.503			0.322	10.84	0		-8.92	32.352	26.045
	1.028	5.634	1.262		35.182	110.113	39.302			7.719	6	-2.736		44.201	34.909	-23.7
	3.874	7.613	10.167		44.231	183.871	92.719			4.29	4.422	0.309		12.356	33.222	2.956
	18.212	4.121	28.051		282.578*	123.607	334.539			7.563	-1.389	1.934		21.958	-2.786	12.593
	12.759	-1.986	7.221		117.68	71.278	223.373			5.199	-2.658	-2.381		20.051	-23.855	-18.182
	-3.369	-1.828	9.944		-6.527	151.284	189.148			7.566	1.724	-3.185		59.385	11.264	-27.33
	-0.121	12.696	7.284		33.46	164.534	259.392			6.383	5.247	-6.355		29.903	28.359	-42.989
	-0.861	0.89	8.108		11.654	77.903	106.26			2.778	5.147	-2.215		32.288	31.109	-17.986
	0.543		4.927		66.905		387.22			5.068		-2.509		24.208		-24.229
					Value excluded (Grubbs test)
Figure 4 E	D1 consumption
		D1 WT													D1 Gi												D1 Gq
	D0 (chow)	3.05	4.95	5.45	3.4	3.45	2.75	4.05	4.45	3.15	3.1	3.95	2.85		3.8	3.3	3.75	3.7	4.65	3.6	3.8	4.6	3.75	5	4.05		4.7	3.9	5	3.55	2.9	3.85	3.8	3.5	3.15	4.1	4.9	4.15
	D1	2.8	6	6.3	5.6	4.8	4.5	4.4	5.4	3.8	4.2	5.1	4.6		4.8	4.7	6	5.1	5.9	5.4	4.2	5	3.4	6.4	4.6		5.1	3.7	4.3	3.7	0.2	3.9	3.5	2.7	3.7	3.3	3.2	4.1
	D3	3.7	4.5	3.4	2.9	3.1	3.3	3.3	5.1	3.4	2.8	3.6	3.2		3.7	4.3	3.9	3.4	4	4.6	2.6	3.2	2.8	4.1	2.9		4	4.3	4.5	3.9	4.6	4.2	3.9	4.2	3.5	3.8	4.7	3.3
	D5	3.6	4.2	3.2	3.5	2.6	2.7	3	4.3	3.1	2.3	3	3		3.4	3.6	2.9	3	2.8	3.7	2.7	2.1	2.9	3.7	2.8		3.8	4.1	4.4	3.4	4.5	4.1	3.4	4.7	2.8	3.6	4.3	2.9
	D7	3.4	3.7	2.9	3.3	2.7	2.7	2.3	3.6	2.7	2.4	2.9	2.8		3.3	3.5	3.5	3.1	3.6	3	2.5	2.7	3	3.7	2.3		3.8	3.6	4.1	3	4.6	3.5	3	3.7	2.7	3.2	4.3	2.9
	D9	3.2	3.4	3.1	3.5	3.5	2.8	2.7	3.4	3.5	3.3	3	3.2		3.3	3.6	3.2	3.3	2.9	3.1	2.7	3.1	2.7	3.4	2.3		3.1	3.6	3.4	3	3.8	4	3.4	3.7	2.6	3.4	4.3	3.1
	Mean D10-22	3.43846	3.46923	3.23077	3.50769	3.02308	2.90769	2.70769	3.34615	3.10769	2.78462	3.09231	2.7		3.23846	3.36923	3.40909	3.21538	2.95385	3.14615	2.64615	3.00769	2.70769	3.60769	2.48462		3.62308	3.56923	3.43846	3.5	3.37692	3.53077	3.46923	3.6	2.89231	3.42308	4.17692	3.3
	D24	3.6	4.8	3.1	3.3	3.3	3.2	2.4	3	3.1	3.2	3	2.3		2.8	3.6	3.3	3.4	2.9	3.1	2.1	3	2.6	3.6	2.2		4	3.6	3.7	3.8	4	4.1	3.9	3.5	2.8	3	4.4	3.2
	D25	3.7	2.8	0*	3.7	3.3	3.9	2.7	3.8	3.1	2.8	3.4	2.9		3.4	3.7	3.2	3	2.8	3.2	2.7	2.5	2.7	3.9	2.4		3.7	3.8	3.7	4.1	3.9	2.7	3.2	3.7	2.9	3.5	4.3	3.2
	Mean D26-33	3.6	3.7875	3.35	3.6875	3.4625	3.2	2.775	3.9	3.1625	2.95	3.6	3.125		3.4625	3.55	3.675	3.2375	3.075	2.9625	2.7875	3.0625	2.8375	3.6875	2.65		3.7625	3.8875	3.4875	3.375	3.9125	3.4625	3.6125	3.1	2.975	3.125	3.9875	3.125
				Value excluded (Grubbs test)																											Value excluded (Grubbs test)
Figure 4 F	D1 wheel running variation
		D1 WT										D1 Gi												D1 Gq
	Basal	0	0	0	0	0	0	0	0	0		0	0	0	0	0	0	0	0	0	0	0		0	0	0	0	0	0	0	0	0	0	0
	D1	20.598	-48.66	28.467	-41.5	16.272	-24.787	41.624	23.664	-33.639		16.312	-4.8	-66.134	-49.628	-89.655	-89.013	-13.932	-36.661	-21.386	-65.409	-66.18		10.608	1.849	177.896	-83.546	149.29	30.689	52.845	65.402	119.184	107.205	32.561
	D3	-0.156	104.247	-63.147	-41.368	0.47	-15.491	15.885	35.595	-3.847		-18.96	-10.654	-38.138	58.623	-61.526	-86.073	14.741	8.615	32.725	-17.25	12.386		11.922	10.296	155.638	41.135	109.808	19.813	59.898	55.697	wheel problem	143.396	84.822
	D5	10.937	56.465	-49.936	-40.988	-18.415	-37.002	26.86	52.58	-1.172		-14.075	8.361	-8.518	103.692	-43.519	-93.309	-19.823	6.535	86.034	-19.004	-43.356		27.82	9.289	216.272	39.23	121.734	19.309	158.657	102.892	373.87	171.607	36.889
	D7	31.111	105.917	-1.947	-35.068	-13.985	-5.365	41.995	106.382	11.391		-32.803	-1.368	-25.502	71.594	-83.429	-73.754	12.53	2.561	60.56	4.806	10.794		30.996	52.162	160.776	28.548	129.668	91.881	106.785	145.901	128.38	94.157	28.546
	D9	16.978	138.505	-29.602	-42.684	18.405	25.391	32.794	-1.405	11.857		-10.176	-2.893	-59.739	20.603	-93.806	-81.291	-21.09	23.028	55.465	24.585	-3.824		40.084	-9.837	74.954	31.465	97.217	116.391	107.152	117.405	181.54	105.085	74.897
	D11	37.206	103.368	-4.509	-27.35	4.861	2.526	60.026	34.313	5.019		-4.587	34.868	-1.739	44.344	-92.625	-91.525	6.238	25.195	75.085	17.146	0.939		15.498	84.595	310.501	39.622	94.151	116.508	134.675	97.6	207.953	100.372	86.011
	D13	32.738	131.064	11.657	11.709	-6.765	32.008	61.904	10.595	-4.493		-13.114	33.886	20.348	5.91	-99.138	-90.093	-4.91	22.555	55.301	26.866	-2.204		45.964	90.088	384.025	59.186	108.387	2.706	145.491	151.419	339.71	117.726	90.523
	D15	92.324	190.865	72.4	-11.416	-28.114	41.574	30.975	68.427	-10.076		-42.257	36.107	0.87	77.15	-98.531	-89.281	-27.492	3.31	65.424	-1.097	-5.828		34.77	118.295	268.131	47.118	83.678	110.569	156.154	210.985	206.092	106.115	136.436
	D17	54.007	191.93	88.661	-6.052	-3.27	141.814	33.036	116.817	34.676		-64.512	23.328	-10.922	45.293	-97.446	-91.81	-15.448	4.223	54.884	30.13	13.704		36.226	98.391	wheel problem	37.048	117.013	70.504	148.703	203.672	wheel problem	80.187	54.286
	D19	53.797	256.078	169.872	-45.987	5.931	134.891	25.817	74.527	78.406		-50.944	31.935	2.034	80.807	-65.006	-86.073	-29.098	8.319	95.114	7.145	20.621		35.455	86.775	wheel problem	32.143	96.871	88.677	147.229	145.779	wheel problem	41.416	84.429
	D21	72.163	197.301	121.888	-20.202	16.449	150.55	59.413	108.038	91.945		-26.775	41.081	2.302	78.601	-58.174	-97.89	-37.834	14.944	82.794	44.578	11.521		49.671	89.664	318.059	89.485	74.28	123.241	174.171	203.543	226.359	168.605	52.062
	D23	95.866	203.236	140.264	-31.297	10.198	177.317	80.515	75.672	59.539		-20.181	42.889	-2.481	105.621	-22.765	-93.409	7.35	8.096	89.411	43.204	-19.307		54.642	108.162	281.328	75.218	75.797	93.843	157.078	166.046	252.848	122.522	165.549
	D25	9.517	141.031	101.756	-47.493	27.639	91.891	53.962	159.702	60.816		-20.71	-24.528	26.359	39.23	-27.011	-81.978	-11.675	-25.755	0.382	-26.825	70.679		-3.629	73.471	240.123	75.79	43.457	28.432	137.966	34.681	221.708	52.159	90.468
	D27	14.73	180.679	126.313	-55.664	20.994	100.735	41.982	97.473	34.886		6.214	3.21	-7.533	23.605	-27.842	-81.852	5.449	-3.791	57.44	9.548	35.967		6.802	72.581	332.758	21.161	21.132	39.958	132.032	182.959	246.352	16.339	92.189
	D29	52.018	221.542	178.928	-39.366	30.525	179.857	59.354	123.45	35.472		-26.764	7.113	-23.021	59.26	-35.888	-76.518	-31.195	3.875	-2.774	-66.153	-5.746		24.444	46.515	387.855	44.158	130.807	19.436	155.353	200.265	244.903	81.978	123.362
	D31	49.292	232.668	190.421	-37.575	13.661	129.22	50.342	74.508	-4.001		-19.405	3.553	-47.935	60.124	-18.63	-72.096	-41.09	-28.284	63.325	-51.029	-15.951		1.205	8.042	401.205	16.808	49.22	39.027	155.347	138.928	266.466	159.935	151.219
	D33	47.719	238.767	146.582	-31.538	1.043	114.275	38.904	64.569	-5.992		-0.088	3.075	-49.098	66.07	-13.17	-61.963	-16.558	-12.766	18.417	32.886	-1.909		-2.687	42.376	445.322	14.564	52.254	41.781	126.104	118.313	275.265	159.935	161.288
Figure 4 G
			D1 CNO period									D1 CNO removal
	Total mass variation				Fat mass variation					Total mass variation				Fat mass variation
	D2 WT	D2 Gi	D2 Gq		D2 WT	D2 Gi	D2 Gq			D2 WT	D2 Gi	D2 Gq		D2 WT	D2 Gi	D2 Gq
	0.982	0	9.122		36.361	55.148	138.027			11.085	-12.54*	16.466		41.748	111.712	92.045
	5.545	17.356	-5.919		148.263	200.656	20.718			9.066	12.967	18.545		51.835	53.001	141.393
	1.167	18.748	-3.27		324.095	191.607	247.793			11.931	5.139	-18.959*		74.056	22.648	95.973
	-2.031	-0.069	-1.06		14.613	32.844	42.748			11.773	22.969	20.357		75.625	147.49	172.36
	-4.614	15.776	-3.148		-14.641	411.39	-11.689			14.439	7.998	18.817		171.269	26.688	116.546
	5.137	21.096	1.594		36.3	247.201	63.493			13.237	2.665	16.791		54.538	3.181	154.346
	-2.847	4.613	6.626		147.16	88.556	146.012			9.487	15.836	20.121		76.557	117.531	99.695
	6.065	1.331	-6.28		85.627	251.846	-0.154			9.362	8.908	18.907		51.994	135.855	234.259
	0.81	-4.582	-4.514		57.083	118.234	-14.055			14.98	18.042	22.203		108.886	505.483*	510.432
	-1.525	8.051	1.872		19.838	191.528	167.975			13.595	11.699	13.658		106.215	78.249	71.296
	10.574	-5.051	2.371		117.151	36.379	-72.943			14.954	6.497	7.155		76.863	84.287	999.099*
	3.671		-8.78		61.16		-28.251			12.16		20.922		75.66		444.406
											Value excluded (Grubbs test)	Value excluded (Grubbs test)			Value excluded (Grubbs test)	Value excluded (Grubbs test)

## Sheet: Figure 5
Figure 5 B	D1D2 consumption
		D1-D2 WT												D1Gq-D2Gi									D1Gi-D2Gq
	D0 (chow)	3.35	4.05	2.7	3.9	3.2	4.4	4.1	4.15	4.7	4.05	2.5		5.15	3.6	4.3	3.2	4.35	4.4	3.9	4.75		3.6	3.65	4.85	6.45	3	5.35	4.15	4.1	4	4.05	3.5
	D1	4.8	5.7	3.3	3.8	5.6	6.1	5.3	4.4	5.3	4.7	4.6		5.2	2.3	4.5	3.2	3.6	3.5	3.5	4.4		5.8	6.3	5.4	6.3	5.7	3.7	5.4	5	4.9	4.4	5.2
	D3	4.4	4.6	2.9	3.5	4.5	4.6	3.3	1.4	2.1	3.8	2.8		4.7	3.6	3.8	2.9	3.1	3.8	2.9	3.7		3.9	4.3	4.1	5.9	4.7	4.2	4.8	4.4	3.7	4	4.3
	D5	4	3.8	2.6	3	4.2	3.9	2.5	3.8	3.5	3.5	2.3		4.4	2.9	3.6	2.9	3.2	3.5	3	3.3		3.9	3.8	4.1	4.8	2.9	5	4	3.2	3.5	3.4	3.1
	D7	4.2	4	2.4	2.8	4.2	3.5	2.7	3.6	3.6	3.7	2.4		4.2	3.1	3.7	2.9	3.2	3.3	3.3	3.5		3.4	3.5	3.3	4.6	3.9	4	3.4	2.6	3	3.3	3.2
	D9	3.5	4.1	2.4	2.8	4	2.8	3.3	3.4	3.7	3.7	2.5		3.5	2.6	2.5	3.1	3.5	3.7	3.5	4		3.4	3.7	3.2	4	2.8	3.6	3.6	2.6	2.9	2.7	3
	Mean D10-22	3.04615	3.71538	2.73846	3.25833	3.66923	3.52308	2.99231	3.46154	2.76923	3.47692	2.77692		3.75385	3.32308	3.36154	2.98462	3.46154	3.76923	3.48462	4.11538		3.68462	3.76923	3.42308	3.92308	3.33077	3.96154	3.40769	3.28462	2.93846	3.05385	2.96923
	D24	3	3.3	3.7	3.5	3.7	3.8	3.4	3.7	2.35	3.55	2.5		4.6	4	4.5	3.5	3.8	4	3.8	4.2		2.2	2.1	2.8	3.1	2.7	3.8	2.5	3.6	2.4	3.3	1.7
	D25	2.4	3.7	2.8	2.5	2.7	1.6	2.8	3.5	2.2	3.4	2.5		3.3	3.2	3.3	2.5	3.7	3.8	3.1	3.6		2.3	2.3	1.6	2.6	2.1	2.9	1.9	2.6	2.3	2.4	1.6
	Mean D26-33	3.2125	3.2625	3.1625	2.9375	3.3375	3.3375	2.775	3.7	3.3625	3.975	2.8		4.1125	3.1	3.425	2.775	3.3	3.125	3.35	3.8875		2.875	3.3125	2.825	3.6125	2.6875	3.7	3.3375	3.0875	2.7	3.0375	2.4625
Figure 5 C	D1D2 wheel running variation
		D1-D2 WT										D1Gq-D2Gi									D1Gi-D2Gq
	Basal	0	0	0	0	0	0		0	0		0	0	0	0	0	0	0	0		0	0	0	0	0	0	0	0	0
	D1	115.204	-28.568	-43.687	3.7	38.596	-1.957	wheel problem	-8.565	-65.935		21.763	105.459	89.404	143.063	-14.577	-1.588	108.091	70.543		-87.438	3.12	-25.172	-71.609	-82.762	-81.403	-49.574	-40.451	-8.684
	D3	35.227	-38.94	-11.71	-5.968	10.285	17.038	wheel problem	-40.595	-39.58		21.556	103.096	94.66	234.942	-8.556	69.615	81.381	106.435		-67.182	-28.082	-20.595	-54.426	-78.997	-24.6	0.483	-58.166	-40.357
	D5	43.121	-25.536	-6.722	2.729	16.817	-20.083	wheel problem	-17.967	8.677		32.464	90.165	98.228	303.057*	19.71	73.11	96.545	64.652		-70.4	-47.241	-21.705	-46.363	-54.204	-52.015	32.306*	-57.805	-44.304
	D7	-4.659	-25.254	-26.312	-9.485	34.405	-44.079	wheel problem	24.221	-10.719		58.144	95.575	55.582	255.91	-5.728	63.291	183.199	90.58		-52.011	-28.463	-37.622	-34.102	-50.661	-10.876	52.487	-44.142	-75.482
	D9	-6.923	-33.732	33.724	-24.383	36.333	-29.987	wheel problem	25.058	-10.098		71.617	251.597	99.347	329.799	8.918	78.581	257.278	139.033		-43.42	-10.635	-19.954	-50.67	-38.896	48.233	5.587	-59.443	-72.75
	D11	-8.456	-30.913	42.144	7.133	-6.686	-6.032	wheel problem	116.815	33.66		71.221	51.189	25.642	338.935	18.605	40.913	172.056	122.371		-53.156	-44.882	-30.863	-65.64	-63.946	25.985	18.409	-54.537	-61.45
	D13	-24.996	-22.818	5.008	10.466	8.151	20.515	-11.902	113.293*	-14.347		47.633	108.252	47.376	251.737	23.69	63.39	189.267	120.461		-53.125	-51.941	-37.718	-36.683	-73.196	-3.895	-3.992	-69.204	-67.126
	D15	12.801	-20.293	4.619	11.953	-0.951	24.441	9.82	125.308*	29.279		143.543	94.534	91.54	263.749	12.991	84.323	170.491	32.609		-40.769	-21.975	-22.708	-57.726	-46.883	57.201	-12.332	-56.431	-51.546
	D17	2.286	-28.568	-13.925	10.261	82.232	-13.705	28.633	112.516	-29.733		177.944	93.429	220.327	212.847	32.91	30.491	186.72	125.863		-61.293	-40.906	-46.108	-76.833	-68.401	32.994*	-31.165	-63.478	-51.209
	D19	3.929	-21.533	-24.608	-26.319	72.127	33.914	-6.881	273.817*	-24.111		186.088	131.659	263.821	225.186	37.551	73.176	174.506	114.147		-72.793	-60.54	-45.769	-70.051	-55.572	30.631	-8.634	-71.802	-68.683
	D21	12.049	-1.172	-20.69	-6.107	94.883	43.327	215.431	286.839	-33.337		193.888	90.341	417.14	153.97	24.423	107.7	174.314	120.828		-57.529	-39.231	-35.068	-59.477	-41.258	-0.253	30.762	-62.57	-58.714
	D23	4.71	-11.139	-12.732	-42.992	68.038	38.159	154.474	292.534	-17.236		180.794	-47.277	443.503	56.688	29.095	109.383	160.258	110.59		-55.116	-59.189	-52.089	-73.167	-39.294	-11.258	-26.388	-73.67	-53.843
	D25	-29.509	-40.237	-18.378	-25.004	81.023	15.594	397.977	343.229	-54.261		73.046	-43.506	74.273	-7.907	-1.483	111.645	37.1	71.752		-45.41	23.687	-16.39	-18.076	61.455	25.944	140.474	-30.356	-28.012
	D27	-62.955	-78.85	-35.9	-36.83	86.912	54.837	408.52	247.291	-33.206		10.021	-2.195	77.672	127.352	2.78	49.539	40.91	74.566		-45.524	-51.123	-25.721	-28.506	13.706	39.143	27.576	-37.474	-4.215
	D29	-30.342	-12.029	-26.02	-16.424	248.856	68.25	389.708	381.743	8.236		28.254	wheel problem	154.946	41.992	22.552	41.133	114.11	30.308		-22.989	-13.623	11.607	22.12	31.774	93.461	196.025	27.607	85.053
	D31	-27.486	-33.044	-5.115	1.342	260.17	18.927	348.125	298.598	-46.192		32.808	wheel problem	143.113	40.086	6.286	67.273	94.528	101.558		-29.105	5.498	-5.276	-9.14	35.376	106.146	-10.094	0.088	80.478
	D33	-15.89	-21.995	22.7	34.078	285.549	20.789	398.907	296.86	-37.3		76.395	81.202	95.346	85.901	22.593	52.364	92.289	76.752		-25.588	-27.645	1.827	104.58	63.431	109.686	27.505	2.053	84.707
Figure 5 D
			D1D2 CNO period									D1D2 CNO removal
	Total mass variation				Fat mass variation					Total mass variation				Fat mass variation
	D1-D2 WT	D1Gq-D2Gi	D1Gi-D2Gq		D1-D2 WT	D1Gq-D2Gi	D1Gi-D2Gq			D1-D2 WT	D1Gq-D2Gi	D1Gi-D2Gq		D1-D2 WT	D1Gq-D2Gi	D1Gi-D2Gq
	9.517	2.189	16.991		49.612	86.832*	310.22			10.483	14.331	-0.958		20.24	54.577	-24.28
	9.291	0.132	9.353		112.85	-4.646	44.33			5.494	13.371	1.225		-21.26	69.461	4.82
	-14.341	-1.267	9.558		-43.45	-8.027	151.662			10.776	14.117	0.691		34.688	106.433	-9.384
	3.155	-6.909	10.508		27.09	-36.765	492.543			3.873	4.844	-3.834		7.747	40.632	-19.393
	15.878	-7.562	15.346		54.4	-46.324	233.381			5.302	5.008	-0.463		5.73	97.907	-11.484
	14.854	-8.969	12.516		245.517	-35.709	292.748			8.859	3.648	0.773		21.394	57.229	-16.735
	-2.357	-8.75	24.25		82.427	-43.788	215.157			2.207	11.644	-4.369		8.474	113.458	-13.74
	-2.857	-3.014	0.128		10.908	-38.874	46.986			6.403	6.691	2.744		26.182	123.64	-6.662
	4.19		8.707		75.824		121.644			-3.809		-8.605		-31.09		-44.774
	5.946		-0.934		1.635		11.902			3.6		-5.763		9.701		-34
	-9.7		14.673		-21.503		145.408			7.083		-7.467		17.943		-28.526
						Value excluded (Grubbs test)

## Sheet: Figure 6
Figure 6 A	D1D2 food restriction weight variation
		D1-D2 WT												D1Gq-D2Gi									D1Gi-D2Gq
	Ad libitum	0	0	0	0	0	0	0	0	0	0	0		0	0	0	0	0	0	0	0		0	0	0	0	0	0	0	0	0	0	0
	3	-0.749	-1.415	-1.506	-0.997	-1.155	-0.07	-1.113	-2.591	-1.901	-0.876	0.807		-1.443	-1.565	0.819	-0.522	-0.036	-0.89	-0.409	-2.981		0.891	-1.523	-1.145	-1.356	-0.438	-1.397	-0.751	-2.671	-1.78	-2.965	-0.37
	2,5	-2.122	-2.173	-2.606	-1.14	-2.833	-1.473	-2.935	-3.743	-4.498	-3.338	-0.373		-2.735	-2.869	-1.244	0.857	-2.475	-3.236	-1.772	-5.346		-0.891	-3.004	-3.148	-2.552	-1.643	-2.657	-1.292	-3.137	-3.047	-0.482	-1.478
	2	-3.446	-3.834	-4.111	-3.61	-4.468	-2.713	-4.825	-6.565	-6.05	-4.378	-1.832		-5.217	-5.824	-4.096	-1.49	-5.206	-4.773	-3.885	-8.259		-1.833	-4.465	-4.751	-5.104	-3.533	-5.286	-3.457	-3.354	-6.197	-2.224	-2.279
	1,5	-4.669	-7.361	-6.022	-4.298	-6.539	-4.654	-8.468	-9.675	-10.833	-6.484	-4.472		-7.166	-10.2	-8.131	-4.694	-8.628	-10.316	-9.339	-13.537		-3.819	-5.216	-7.499	-8.533	-4.821	-6.108	-5.23	-7.112	-9.312	-5.597	-4.866
	1,5	-7.615	-7.484	-7.701	-5.462	-7.738	-5.87	-11.741	-12.813	-13.209	-9.275	-7.298		-10.003	-12.692	-10.771	-7.377	-14.598	-15.21	-11.895	-19.671		-4.99	-7.574	-8.386	-10.5	-6.3	-9.586	-6.432	-7.795	-12.256	-7.821	-5.636
	1,5	-9.338	-9.473	-10.162	-6.982	-10.397	-7.624	-14.676	-15.52	-17.422	-12.558	-9.006		-13.041	-15.445	-14.958	-10.954	-19.221	-22.735	-17.416	-26.285		-7.459	-9.389	-10.847	-12.919	-8.162	-12.024	-9.017	-10.776	-15.782	-10.712	-8.346
Figure 6 B	D1D2 food restriction wheel running
		D1-D2 WT										D1Gq-D2Gi									D1Gi-D2Gq
	Ad libitum	1945.13	2680.85	2352.01	3830.51	6149.91	16275.6	27949.6	12479.6	2774.72		8582.41	4079.14	9065.53	6914.56	14806.3	20375.5	9795.21	16137.5		3094.25	1392.26	13398	8362.43	5671.02	15470.9	13674.2	6158.58	18502.6
	3	1562.66	1752.3	1620.16	2635.23	5173.12	14188.4	14365.2	10500.2	2465.17		8007.48	12257.4	14346.7	15877.7	15571.6	25626.3	18448.9	20494.9		858.429	347.594	4550.01	165.126	1138.54	2733.25	6556.41	944.272	13620.4
	2,5	2247.3	1745.51	2008.47	3267.46	6583.89	11037.6	14476	10560.9	3148.44		9872.12	10523.6	8011.25	14298.1	14840.2	25393	17329.9	17391.4		1617.14	676.338	7323.23	2122.89	1327.98	2648.43	6085.91	1435.92	10817.1
	2	2429.39	2369.82	1454.28	3150.97	7405.03	14394.8	15356	11274.9	2380.19		8079.86	10584.3	7658.76	16015	16162.7	wheel problem	20243.4	14849.7		1126.36	1134.77	7009.56	569.647	1950.97	2356.25	7025.4	2895.25	12573.8
	1,5	3190.17	1928.73	1658.8	3259.54	8080.5	14818	13182.2	13414.8	1565.98		13232.7	8746.02	5901.56	14272.5	17415.9	30005.1	17973.9	16919.8		1696.91	1023.93	8692.11	9857.04	1357.2	49.01	6701.93	1991.73	15253.2
	1,5	2938.72	2315.53	2673.87	3011.48	7999.86	15268.5	13544.9	12076.4	3263.76		11225.6	2695.55	4929.27	15288.1	17900	18928.8	16211.8	15786.1		3732.87	1438.63	7526.81	93.119	1964.17	2890.46	7367.33	2127	15333.8
	1,5	2375.48	1989.05	1575.86	3031.08	10698.3	11997.1	13844.9	11786.5	5172.25		11299.4	8447.44	5963.39	18041	20440.9	17695.8	15636.5	7113.24		2806.8	1317.24	6254.81	1428.08	2273.31	3540.03	7411.44	1644.02	wheel problem
Figure 6 C	D1D2 leptin ghrelin
		Leptin					Ghrelin					Weight
	D1-D2WT	D1Gq - D2Gi	D1Gi - D2Gq			D1-D2WT	D1Gq - D2Gi	D1Gi - D2Gq			D1-D2WT	D1Gq - D2Gi	D1Gi - D2Gq
	38.7426	17.0983	28.4168			6.22	10.79	7.31			35.77	28.13	37.65
	26.2108	7.41907	49.8752*			7.3	11.81	5.09			33.2	28.52	33.44
	18.6764	2.07021	18.0585			5.35	4.44*	11.11			36.96	26.68	32.75
	27.7992	3.04443	23.0267			13.36	14.86	13.37			33.46	30.56	30.02
	50.1862	8.82721	20.3595			6.55	14.85	8.61			39.76	30.76	28.49
	63.7884	4.53863	11.2867			10.37	16.09	5.91			43.84	36.95	32.857
	8.21112	2.5357	19.1298			5.1	10.05	11.52			34.71	30.52	39.4
	14.1565	2.01869	10.6043			12.61	10.47	12.5			39.86	29.73	46.01
	14.1066	9.68739	8.36435			7.02		5.23			43.72	32.28	35.15
	23.6474	3.44088	5.51811								43.26	33.45	39.76
	22.7027		11.9408								30.34		36.4
			Value excluded (Grubbs test)				Value excluded (Grubbs test)
Figure 6 D	ABA Weight variation
		D1-D2 WT									D1Gq-D2Gi									D1Gi-D2Gq
	Basal	0	0	0	0	0	0	0	0		0	0	0	0	0	0	0	0		0	0	0	0	0	0	0	0	0
	D1	-10.055	-9.64	-7.068	-10.644	-9.082	-11.672	-10.938	-11.227		-8.452	-10.704	-13.556	-12.071	-11.344	-15.386	-10.34	-13.786		-5.672	-3.786	-7.528	-10.901	-7.21	-8.847	-10.676	-10.079	-8.779
	D2	-13.779	-12.088	-12.009	-14.256	-11.818	-10.482	-12.631	-13.689		-12.205	-16.066	-18.373	-16.089	-16.877	-24.386	-12.531	-13.672		-8.189	-4.044	-10.96	-11.658	-8.197	-10.305	-11.27	-6.166	-10.75
	D3	-17.432	-14.985	-14.389	-16.465	-13.663	-11.636	-12.767	-15.109		-14.707	-17.312	-20.489	-19.063	-15.613		-16.389	-15.954		-8.366	-4.931	-12.903	-13.763	-8.902	-11.111	-13.472	-12.594	-12.137
	D4	-19.17	-16.434	-13.163	-17.868	-14.681	-12.863	-13.715	-14.19		-14.29	-17.954		-18.431	-17.787		-17.5	-16.752		-7.196	-4.561	-10.992	-15.236	-9.924	-11.457	-14.066	-13.118	-12.393
	D5	-20.199	-14.606	-14.569	-17.447	-15.858	-13.224	-14.934	-14.107		-17.819	-16.821		-20.044	-20		-17.901	-15.801		-8.366	-4.857	-11.057	-15.657	-7.633	-11.188	-13.297	-15.703	-10.166
Figure 6 E	ABA Running Wheel
		D1-D2 WT									D1Gq-D2Gi									D1Gi-D2Gq
	Basal Night	11330	8403.52	12292.8	15865.9	15816.3	571.532	12069.7	16064.2		11365.8	14559.2	12287.6	15789.9	15699.6	22341.8	3739.84	14905.6		2994.89	15400.1	16210.1	17450	15713	16702.4	14370.9	10158.1	15938.6
	Basal Day	6.409	7.54	1.508	0.9425	11.8755	12.6295	4.524	7.7285		5.278	1.131	8.4825	3.393	5.8435	298.961	18.096	6.786		37.323	25.0705	0.754	48.256	7.54	24.882	1.508	5.4665	67.2945
	D1 Night	12502.1	8644.61	14356.2	17247.4	12851.9	1150.23	11521.9	16284.9		21056.2	15452.5	23961.4	20942	22254.7	25544.8	9754.88	17866		5069.9	6533.79	5969.04	5293.08	1909.88	4704.96	11215.8	1175.49	4569.99
	D1 Day	27.144	0	177.19	2.639	4.524	19.981	1440.14	1.508		160.225	219.037	3937.01	835.432	1961.91	9837.44	1.508	2237.87		1786.23	659.373	428.649	11502.3	1226.76	3429.19	609.986	3475.56	2868.97
	D2 Night	13480.8	6772.43	13303.2	20893.7	17493.2	795.093	12658.9	13246.3		18683	11711.1	22327.1	24297.3	20512.2	32768.8	9054.41	10402.2		1699.52	8401.82	7065.36	359.658	1009.98	491.608	7448.77	3092.91	5478.94
	D2 Day	2660.11	47.502	122.525	393.211	861.068	20.735	2587.73	497.64		616.018	252.59	2398.85	1482.74	5198.08	9320.95	392.457	2415.82		434.304	47.502	4.901	12218.9	2569.26	7502.68	474.266	214.136	2471.99
	D3 Night	13990.5	7591.65	10996.7	20816.8	14474.5	525.915	9447.62	9837.82		15574.6	10499.1	19296.4	22451.1	9779.38		10035.4	14769.7		4916.08	5630.12	5311.93	259.753	150.423	581.711	7362.06	41.847	3251.62
	D3 Day	6391.66	324.974	616.018	2137.59	1278.03	24.128	1250.13	2311.76		973.791	1251.64	4395.44	1612.05	2763.79		675.584	3741.35		121.394	1111.4	1311.96	13333.4	5198.45	5857.45	737.412	548.912	2369.07
	D4 Night	2834.29	2765.3	7628.22	19507.1	7636.14	717.431	9483.81	4527.02		12630.3	6114.56		16259.6	13924.5		4584.32	9006.15		2594.51	850.512	576.056	682.747	531.57	1841.64	5462.73	173.043	730.626
	D4 Day	9005.78	3765.48	397.358	3409.59	1101.97	50.895	1673.88	2457.29		1102.72	1552.49		6486.66	6407.49		701.597	439.959		287.274	1708.19	266.916	14540.9	7424.26	6436.14	2631.46	1040.52	4122.87
	D5 Night	4284.98	1634.3	9595.4	14442.5	6680.06	439.582	7767.71	3872.17		12896.8	5555.85		12178.2	14678.5		4300.44	7880.05		2338.91	917.241	858.429	1615.44	156.455	160.225	3564.16	387.556	564.369
	D5 Day	8537.54	20.358	807.157	5362.45	1046.55	105.937	888.212	2123.26		1494.05	912.717		985.101	5928.7		630.721	4188.09		242.788	1294.99	338.546	12811.6	6857.25	4405.24	1700.27	934.583	1435.24
Figure 6 F	Consumption
		D1-D2 WT									D1Gq-D2Gi									D1Gi-D2Gq
	Basal	4.79	4.895	4.51	5.765	5.9	3.835	4.37	4.545		4.785	4.775	4.615	5.85	5.565	5.4	4.845	4.805		4.885	5.235	5.82	4.92	5.495	4.92	5.005	5.13	5.51
	D1	1.96	1.96	2.13	2.53	2.77	2.01	2.83	2.24		2.63	1.72	2.07	2.4	2.71	2.58	1.68	2.93		3.18	2.42	2.27	2.5	2.75	2.59	2.94	2.59	2.81
	D2	1.97	2.67	2.52	2.88	2.18	3.07	3.17	2.68		3.31	2.57	3.01	3.15	3.89	1.99	2.58	3.28		3.75	2.82	2.82	2.96	2.51	2.8	2.97	2.78	3.12
	D3	2.48	2.81	3.51	3.07	3.65	3.15	3.62	3.17		3.39	3.05	2.71	3.91	3.92		2.9	3.17		3.59	3.41	3.7	3.17	3.7	3.47	2.93	3.37	3.36
	D4	2.23	2.81	3.45	3.13	3.39	2.82	3.31	3.09		3.05	3.19		3.63	3.5		2.96	3.2		2.85	3.4	3.33	2.5	3.77	3.6	2.95	3.11	3.56
Figure 6 F	Survival Day
	Control	D1Gq-D2Gi	D1Gi-D2Gq
	4	5	5
	5	5	5
	5	3	5
	5	5	5
	5	5	5
	5	2	5
	5	5	5
	5	5	5
			5

## Sheet: Supp Figure 1
Supp Figure 1B		D2 Lever press FR1 RR (Learning)
		D2-DREADD Gi - L1											D2-DREADD Gq - L1								D2-DREADD Gi - L2										D2-DREADD Gq - L2
		FR1	292	319.5	206	7*	204.5	307	237	173	235		243.5	321.5	217	259	205.5	233	155.5		6.5	17.5	1.5	2	3	2	9.5	5.5	3		5.5	0	13.5	2	13	2	5.5
		RR5	775.333	1053.67	869.333	7.33333333*	840.333	970.333	931.667	939	949.667		918.667	1153.33	837.333	1056.33	680	1008.67	728.333		6	7.33333	4.33333	3.66667	12	2.66667	19.3333	3.66667	2.66667		7.33333	0	14.6667	0.666667	22.6667	12.3333	82.3333
		RR10	1538	2366.67	1894	408.666667*	1963.33	1872.33	1831	1545.67	2073		1930.33	2010.33	2043	2404.33	1814	2035.67	1747.67		7	2.66667	1	1	6	11	12	1	9.33333		2	0.333333	5.33333	3.33333	39	11	34.3333
		RR20	3311	4515.67	3322.67	871*	3601.67	1604.67	1834	1440	2900.33		2788.67	3730.33	3483	3520.67	2548	3443.33	3441		4.33333	1.33333	0.666667	16.3333	5	51.3333	15.6667	11	6		0	3	2.33333	2.33333	37.3333	9.33333	27
						Value excluded (Grubbs Test)
Supp Figure 1C		D2 lick/burst
			Saline										CNO (2mg/kg)
		DREADD Gi	7.19022	7.2754	6.28597		8.1997	6.36284	8.85861	5.99617	6.70697		8.61098	3.25818	8.53499		8.79946	5.19936	6.30152	19.0979	6.13662
		DREADD Gq	17.3914	22.3156	7.44699	7.58748	4.47579	42.5675	7.88684				26.2066	27.8253	16.8351	5.42604	9.00668	9.08607	15.9491
Supp Figure 1D		D2 RPM
			Saline									CNO (2mg/kg)
		DREADD Gi	32.68	33.16	39.04	36.16	28	40	40	40		30.4	37.12	40	26.68	34.72	32.92	40	36.4
		DREADD Gq	35.68	39.4	28.96	36.16	29.2	30.04	40			26.56	39.04	34.6	40	23.92	27.76	24.16
Supp Figure 1E		D2 Distance
			Saline										CNO (2mg/kg)
		D2-DREADD Gi	9975.3	5275.97	3579.4	10199.5	3590.08	7106.79	5129.86	9603.65	11752.6		14525.8	6795.29	8257.18	14871.1	9379.36	11417.8	12036.1	18659.8	20149.3
		D2-DREADD Gq	7873.46	7481.59	6156.26	6463.33	4209.32	5729.63	7121.46	7365.76			112.63	688.71	6688.52	1161.46	345.84	353.43	13001.7	1526.07
		D2 Mean speed
			Saline										CNO (2mg/kg)
		D2-DREADD Gi	2.77	1.47	0.99	2.83	1	1.97	1.42	2.67	3.26		4.03	1.89	2.29	4.13	2.61	3.17	3.34	5.18	5.6
		D2-DREADD Gq	2.19	2.08	1.71	1.8	1.17	1.59	1.98	2.05			0.03	0.19	1.86	0.32	0.1	0.1	3.61	0.42
Supp Figure 1F		D1 Lever press FR1 RR (Learning)
			DREADD Gi - L1										DREADD Gq - L1									DREADD Gi - L2										DREADD Gq - L2
		FR1	198	188	147	233	223	148	142	148	164		162	121	303	159	181	159	174	167		11	2	20	42	32	15	20	4	6		13	12	17	22	24	4	16	3
		RR5	681.5	943.75	711.25	704.5	876	779.5	626.5	686.5	786		733.333	445	690.5	853.25	759.5	625.75	772.5	631.75		23.5	14.5	14.25	24.5	19.25	14.75	19.25	16.25	7.5		8	35.75	18.75	27.5	6.75	7.75	8.75	24
		RR10	1381.33	1629.67	1356.83	1267	1406	1458.17	1217.83	1081.17	1758.5		1145.17	728.667	1558.33	1738.83	1385.33	1174	1406.5	997.167		25.6667	11.3333	10	25	36.5	27.6667	8.83333	10.5	11.3333		8.5	30.6667	18.3333	28.8333	10.8333	5.66667	7.16667	23.8333
		RR20	1853.4	3233	2468.8	2120	2548	2513.4	2278.4	1494	2811.8		1293.6	837	2521.8	1826.6	2993.4	2074	2601.4	858.75		17.8	0.6	8.2	16.8	26.2	25	2.6	10.8	7.2		16.4	36.5	12.4	23.2	15	7.6	6.4	11.5
Supp Figure 1G		D1 Lever press PRx2
			Saline										CNO (2mg/kg)
		DREADD Gi	1261	992	541	1421	1047	821	778	602	610		650	78	819	879	494	226	677	475	919
		DREADD Gq	429	192	877	706	686	1253	626	253			141	271	478	0	32	191	57	404
		D1 Breakpoint
			Saline										CNO (2mg/kg)
		DREADD Gi	1024	512	512	1024	1024	512	512	512	512		512	64	512	512	256	128	512	256	512
		DREADD Gq	256	128	512	512	512	1024	512	128			128	256	256	0	32	128	32	256
		D1 Gi Ratio requirement
			DREADD Gi - Saline										DREADD Gi - CNO (2mg/kg)
		2	0.240703	0.343997	0.289436	0.2531	0.0891345	0.180473	0.174383	0.676819	0.22309		0.492247	0.271334	0.627943	0.83612	1.26904	0.226475	0.332005	0.351679	0.243754
		4	1.12202	2.77008	2.03978	0.829703	3.86847	0.529101	0.325415	0.649773	2.82287		0.65703	0.833854	0.638468	0.368868	0.561719	0.547046	0.616523	0.597461	1.58165
		8	0.807102	0.284293	1.31817	0.833594	2.10915	1.36776	0.93633	0.812018	1.88368		1.00175	0.858185	0.797289	0.0688776	0.71736	0.61345	1.00883	0.0667535	1.95503
		16	1.35939	2.4604	1.55566	1.84907	0.716044	1.55794	1.07708	0.716942	2.78212		2.45436	1.78991	1.20048	0.135268	2.78843	0.995087	1.42514	1.15158	3.30784
		32	2.09685	2.38735	2.41655	1.72805	2.18878	1.6455	0.661376	1.32478	3.57183		4.47866	1.7273	1.59633	0.307793	1.51904	1.19092	1.78323	0.729994	4.28036
		64	2.28294	1.92452	0.594635	1.96114	1.13467	1.70717	0.749476	0.811194	3.18582		2.10873	0.23007	1.41709	1.07733	0.725755	1.29212	1.53717	0.269541	2.98215
		128	0.884381	2.60221	1.33541	1.62461	1.00574	1.40508	0.993935	0.647655	2.0964		2.08483	0.0455096	1.53876	1.59627	0.598811	0.135574	1.36067	0.438241	3.19608
		256	0.858971	1.42727	0.162581	0.545125	0.936929	0.356249	0.420346	0.216775	0.366798		0.806238	0.59132	0.791979	1.02536	0.112771	0.101481	0.440931	0.117462	2.47544
		512	0.287052	0.219343	0.290094	0.501342	0.175439	0.190559	0.191865	0.247948	0.184285		0.162719		0.166038	0.179855	0.528716		0.181453	0.742693	0.702822
		D1 Gq Ratio requirement
			DREADD Gq - Saline										DREADD Gq - CNO (2mg/kg)
		2	0.103008	0.297442	0.499501	0.105374	0.191278	0.29529	1.87793	0.657895	0.543331		0.00144926	0.392696	0.292398	0.269869	0.00130543	0.0855249	0.873362	0.0341857	0.101906
		4	0.709975	0.852878	0.963623	0.561719	1.06838	1.66806	0.772798	1	0.514403		0.0961284	0.37886	0.136458	0.151057	0.00775917	0.0866326	1.94269	0.0241822	0.284131
		8	1.37599	0.666389	0.512295	0.567779	1.63901	0.463553	1.63099	1.02788	0.66884		0.184502	0.096741	0.458453	0.280603	0.0346589	0.0502629	1.81901	0.046917	0.329489
		16	2.00753	0.871935	0.823426	1.03674	2.77874	4.23841	2.96022	2.8021	1.02002		0.34665	0.123596	0.190139	0.0469588	0.0167963	0.00569671	2.17362	0.050005	0.291965
		32	0.953573	1.12108	0.583112	1.59896	2.70156184*	2.84192	1.95575	1.9125	1.19864		0.347083	0.106374	0.160451	0.077903		0.160355	0.109129	0.0307179	0.275255
		64	0.58876	1.38328	0.6628	0.804374	2.31926	3.30579	1.76908	1.76265	1.35723		0.394611	0.0910607	0.183549	0.237093			0.355096	0.0631984	0.191016
		128	1.29362	0.836793	0.143666	1.11058	0.897559	2.77754	1.63012	1.0754	0.133107		0.0703151	0.0557887	0.0537636	0.201793			0.0431175	0.242816	0.181663
		256	0.720729	0.348768	0.102243	0.328591	1.00242	1.35603	1.14317	0.302685	0.101847				0.555445	1.2821			1.95484		0.110308
Supp Figure 1H		D1 Lever press PRx2 J60
			Saline										J60 (1mg/kg)
		DREADD Gi	914.5	574.5	430	300	307.5	468.5	227.5	407.5	384.5		289	369	272	300.5	318.5	233	229	372.5	292
		DREADD Gq	918	748	464.5	314.5	458.5	429	200	523	487		318	518.5	288.5	403	405.5	425	501	574	240.5
		D1 Breakpoint PRx2 J60
			Saline										J60 (1mg/kg)
		DREADD Gi	256	192	128	128	96	128	64	128	128		96	128	96	96	96	64	64	128	96
		DREADD Gq	256	192	192	96	160	161	64	256	192		128	192	96	128	128	128	192	192	80
Supp Figure 1I		D1 Distance
			Saline												CNO (2mg/kg)
		D1-DREADD Gi	7399.24	7490.11	6960.89	8461.9	6800.25	6105.21	7776.15	8813.92	7109.35	8519.08	6547.93		7718.68	7475.43	6659.29	7131.45	5828.34	6277.13	7522.46	7716.61	7209.54	7123.91	5327.7
		D1-DREADD Gq	7056.2	6133.45	5978.57	5391.73	7233.21	6518.95	7819.52	6567.16	7158.73	4255.98			8391.78	10118.7	14687.1	18748.2	6702.46	8479.05	9158.07	8640.22	13960.5	15456.1
		D1 Mean speed
			Saline												CNO (2mg/kg)
		D1-DREADD Gi	4.11	4.16	3.87	4.7	3.78	3.39	4.32	4.9	3.95	4.73	3.64		4.29	4.15	3.7	3.96	3.24	3.49	4.18	4.29	4.01	3.96	2.96
		D1-DREADD Gq	3.92	3.41	3.32	3	4.02	3.62	4.34	3.65	3.98	2.36			4.66	5.62	8.16	10.42	3.72	4.71	5.09	4.8	7.76	8.59
Supp Figure 1J		D1 Lick/burst
			Saline									CNO (2mg/kg)
		DREADD Gi	33.88	29.92	19.72	23.32	31.96	25.6	22.36	24.52		31.24	32.08	30.16	27.28	28.84	30.76	19.24	31
		DREADD Gq	26.44	29.2	22.12	30.88	26.44	24.76	31.36	11.44		35.44	33.88	37	26.32	7.12	37.96	31.36	20.68
		D1 RPM
			Saline												CNO (2mg/kg)
		DREADD Gi	22.0841	23.951	19.967	10.013	37.9773	24.8672	41.8977	11.8515	42.7794	27.3205	20.9262		15.2895	17.7273	29.5225	15.0287	6.21739	11.3074	24.0108	27.6989	27.3481	25.2891	14.6409
		DREADD Gq	32.7327	26.1731	23.3626	21.298	13.201	4.34016	8.89754	4.94737	28.4135	5.14344			29.125	16	24	16.8	18.6923	9.25	3	19.5333	10.25	6.92308

## Sheet: Supp Figure 2
Supp Figure 2B		D2 Gi cumulative chow consumption
		DREADD Gi - Saline								DREADD Gi - CNO
	1	0.39	0.29	0.24	0.49	0.17	0.455	0.4		0.115	0.27	0.185	0.26	0.155	0.13	0.08
	2	0.795	0.715	0.505	1.01	0.225	0.86	0.79		0.185	0.395	0.395	0.42	0.265	0.72	0.18
	4	1.63	1.525	1.185	1.71	0.915	1.535	1.695		0.57	0.64	0.82	0.815	0.705	0.37	0.475
	12	3.77	3.395	4.04	3.935	3.295	3.585	3.75		3.47	2.63	3.415	3.46	3.05	2.665	2.5
	24	4.705	4.655	4.875	5.235	4.32	4.335	5.14		3.745	3.345	4.19	4.325	4.345	3.82	3.36
	48	8.795	8.665	9.58	9.34	8.885	8.835	9.485		8.965	7.8	8.66	8.92	8.31	7.96	8.27
		D2 Gi Weight variation
		DREADD Gi - Saline								DREADD Gi - CNO
	24h	1.622	0.604	2.031	-1.339	0.67	1.263	-0.696		-2.557	-1.87	-1.847	-0.255	-2.737	0.713	-2.314
	48h	1.001	1.256	2.089	-0.112	0.532	0.987	-0.686		-0.646	-1.361	-0.053	0.913	-1.215	1.261	-0.398
		D1 Gi cumulative chow consumption
		DREADD Gi - Saline										DREADD Gi - CNO
	1	0.17	0.28	0	0.3	0.38	0.3	0.3	0.18	0.27		0	0.64	0.63	0.45	0.63	0.68	0.53	0.8	0.1
	2	0.48	0.69	0.21	0.5	0.64	0.45	0.5	0.44	0.55		0.03	1	1.03	0.9	1.1	1.27	0.73	1.17	0.66
	4	1.01	1.11	1.15	1.16	1.13	1.28	1.04	1.23	1.11		0.06	1.78	1.64	1.6	1.33	1.87	1.3	1.9	1.58
	12	3.09	3.57	2.99	3.34	2.58	3.38	3.28	3.22	3.03		2.86	3	3.02	3.68	2.81	3.84	3.27	3.4	3.66
	24	4.05	5.07	4.29	4.19	3.68	3.88	4.79	3.84	3.99		4.29	4.56	3.88	4.73	4.69	5.17	4.12	5.03	5.02
	48	8.85	9.08	8.04	8.56	7.67	8.24	8.48	7.64	7.56		9.03	8.69	7.76	8.9	9.82	8.77	8.29	8.53	8.79
		D1 Gi Weight variation
		DREADD Gi - Saline										DREADD Gi - CNO
	24h	1.137	-0.239	0.802	0.903	-0.358	0.989	0	1.237	1.941		-1.285	3.375	2.991	-0.035	2.143	2.406	2.769	1.916	0.177
	48h	2.019	0.786	1.674	1.329	1.01	0.684	-0.068	0.366	0.525		0.068	1.766	1.165	0.868	1.836	0.451	0.346	1.494	-0.265
		D2 Gq cumulative chow consumption
		DREADD Gq - Saline									DREADD Gq - CNO
	1	0.33	0.15	0.355	0.255	0.09	0.275	0.485	0.265		0.37	0.16	0.44	0.075	0.07	0.885	0.37	0.125
	2	0.61	0.3	0.73	0.46	0.45	0.475	0.725	0.43		0.54	0.415	0.6	0.115	0.09	1.07	0.7	0.415
	4	1.29	0.56	1.46	0.9	1.035	1.095	1.1	0.9		1.51	1.31	0.99	0.29	0.76	1.54	1.5	1.155
	12	4.035	2.055	3.995	3.05	3.12	3.245	3.25	2.57		3.74	3.22	3.69	2.37	3.05	3.565	3.525	3.035
	24	5.18	3.06	5.485	3.85	4.7	4.485	4.26	3.99		5.015	5.52	5.83	4.14	5.24	5.215	5.445	4.93
	48	8.505	7.08	9.855	8.015	9.155	8.53	8.315	7.49		11.41	10.215	10.865	8.455	10.84	10.2	9.945	9.42
		D2 Gq Weight variation
		DREADD Gq - Saline									DREADD Gq - CNO
	24h	-0.364	0.082	2.332	-2.998	-2.189	0.278	-6.244	-1.373		6.753	1.38	3.132	6.381	7.791	4.15	5.904	4.23
	48h	-0.54	0.374	1.245	-3.51	-1.999	0.286	-0.05	-1.801		5.146	0.048	2.744	8.541	5.246	4.507	4.976	3.397
		D1 Gq cumulative chow consumption
		DREADD Gq - Saline										DREADD Gq - CNO
	1	0	0.12	0.11	0	0.45	0.29	0.43	0.1	0.3		0.05	0	0	0.1	0	0.08	0	0	0.05
	2	0.57	0.54	0.64	0.46	0.85	0.69	0.88	0.5	0.53		0.05	0.01	0.01	0.13	0.16	0.09	0	0	0.05
	4	1.08	1.68	1.49	1.29	1.7	1.34	1.64	1.14	1.31		0.08	0.53	0.21	0.14	0.77	0.62	0.25	0.78	0.41
	12	3.64	4.03	3.83	3.73	4.13	3.4	3.99	3.15	3.84		2.84	2.95	3.04	2.06	4.21	3.15	2.93	2.88	2.67
	24	5.24	5.42	5.35	5.27	5.33	4.78	5.72	3.5	5.39		3.74	3.71	3.9	4.04	6.12	3.99	3.74	4.74	3.39
	48	10.71	10.8	9.87	9.92	9.7	9.27	10.01	9.83	9.9		8.92	8.49	8.54	9.34	11.53	8.64	8.62	9.38	7.65
		D1 Gq Weight variation
		DREADD Gq - Saline										DREADD Gq - CNO
	24h	1.385	-3.236	-1.702	0.731	0.177	2.415	2.13	-3.104	0.06		-1.585	-0.835	-1.957	-0.62	1.004	-2.27	-1.853	-1.299	-1.429
	48h	2.116	-0.55	0.887	1.264	1.625	2.289	5.612	0.518	0.621		3.099	0.699	-0.305	1.102	0.596	0.816	0.097	-0.779	-0.432
Supp Figure 2C		D2 Gi cumulative chow consumption 2mg/Kg CNO
		saline								CNO
	1	1.35	1.61	1.87	1.56	1.63	1.59	1.42		0.51	1.17	1.1	0.86	1.01	0.75	1.16
	2	1.83	2.29	2.16	2.03	2.12	2.07	1.71		0.89	1.53	1.53	1.11	1.35	1.01	1.55
	4	2.42	2.79	2.86	2.73	2.99	2.77	2.16		1.88	2.26	2.09	1.55	2.04	1.63	1.92
	12	3.99	4.74	4.63	4.08	5.37	4.68	3.94		4.3	4.81	4.48	4.09	4.88	4.45	4.61
	24	4.79	5.72	5.67	5.35	6.12	5.19	4.81		5.24	5.2	5.07	5.23	5.98	5.49	5.61
		D2 Gi cumulative chow consumption 0.5mg/Kg CNO
		saline								CNO
	1	1.74	1.49	1.9	2.26	2.07	1.95	1.66		0.9	1.19	1.4	1.29	1.66	1.23	1.66
	2	2.23	2.12	2.36	2.39	2.35	2.21	2.13		1.64	1.51	2.23	1.61	1.86	1.81	1.93
	4	3.54	2.89	2.92	3.15	3.41	3.1	2.59		3.43	2.38	4.39	2.2	2.74	2.4	2.9
	12	5.12	4.57	4.93	5.14	5.54	4.93	4.47		5.63	4.61	6.68	4.73	5.03	4.96	5.37
	24	5.67	4.9	5.39	5.78	6.48	5.48	5.31		6.17	5.29	7.48	5.82	5.79	5.39	6.06
		D1 Gi cumulative chow consumption 2mg/Kg CNO
		saline									CNO
	1	1.46	1.29	1.06	1.64	1.25	1.26	1.27	1.25		1.72	1.73	1.93	2.14	1.7	1.64	1.69	1.78
	2	1.79	1.84	1.75	2.14	1.79	1.9	1.91	1.87		1.97	1.92	2.28	2.48	2.1	2.14	2.12	2.17
	4	2.27	2.32	2.64	2.76	2.4	2.42	2.41	2.5		2.63	2.5	2.86	3.12	2.67	2.58	2.58	2.71
	12	4.51	4.16	4.33	4.38	4.35	4.01	4.32	3.85		4.26	4.11	4.46	5.09	4.09	4.18	3.82	4.25
	24	5.57	5.05	5.12	5.44	5.31	4.75	4.94	4.43		5.65	4.82	4.97	6.03	4.31	5.13	4.69	5.06
		D1 Gi cumulative chow consumption 0.5mg/Kg CNO
		saline										CNO
	1	1.49	1.48	1.64	2.38	1.87	1.42	1.31	1.3	2.41		1.88	2.04	1.9	1.9	1.68	1.92	1.78	1.8	2.53
	2	1.96	1.9	2.14	2.71	2.26	2.01	2.01	1.9	2.61		2.13	2.61	2.41	2.4	2.23	2.38	2.17	2.26	2.78
	4	2.58	2.59	2.93	3.39	2.89	2.8	2.38	2.69	3.38		2.68	3.25	3.1	3.26	2.54	2.96	2.45	2.86	3.19
	12	4.33	4.18	5.13	5.42	5.09	4.97	4.11	3.92	5.23		4.32	4.7	4.43	5.33	4.22	5.06	3.76	4.27	5.03
	24	4.56	4.84	5.51	6.53	5.39	5.52	4.62	4.73	6		5.16	5.33	5.04	6.15	4.85	6.26	4.12	4.71	5.62
		D2 Gq cumulative chow consumption 2mg/Kg CNO
		saline									CNO
	1	1.21	1.44	1.49	1.83	1.41	1.64	1.89	1.12		0.96	2.19	0.82	2.22	1.6	1.76	1.83	1.8
	2	1.82	1.81	2.08	2.24	1.92	2.33	2.3	1.95		1.7	2.64	1.84	2.21	2.24	2.32	2.12	2.28
	4	2.75	2.66	2.64	2.73	2.39	2.95	2.8	2.35		2.71	3.24	2.98	2.77	2.95	3.08	2.99	2.74
	12	5.16	4.68	4.45	4.93	4.3	4.73	4.44	4.2		6.57	5.68	5.63	4.71	5.11	4.66	4.42	4.64
	24	5.39	5.87	5	5.49	5.2	5.67	5.03	4.78		8.33	7.14	7.15	5.59	7.1	6.39	5.22	5.72
		D2 Gq cumulative chow consumption 0.5mg/Kg CNO
		saline								CNO
	1	2.61	2.18	1.91	2.73	1.67	2.2	1.47		2.55	2.53	1.93	2.87	2.09	2.61	2.11
	2	3	2.53	2.36	2.84	2.53	3	2.08		3.26	2.87	2.35	3.65	2.37	3.05	2.49
	4	5.65	3.43	2.94	3.74	3.19	3.68	2.78		4.92	3.66	2.95	4.19	2.77	3.8	2.9
	12	7.28	6.41	4.58	5.52	5.31	4.94	4.39		7.11	5.6	4.74	6.26	4.63	5.17	4.48
	24	8.53	7.18	5.09	6.35	6.05	5.51	4.97		8	6.85	5.39	7.05	5.6	5.56	5.07
		D1 Gq cumulative chow consumption 2mg/Kg CNO
		saline									CNO
	1	1.41	0.99	1.49	1.18	0.88	2.03	1.55	1.41		0.28	0.19	0.24	0.46	0.32	0.42	0.42	1.42*
	2	2.03	1.57	1.95	1.79	1.12	2.83	2	2.07		0.36	0.2	0.71	0.5	0.34	0.42	0.43	1.74*
	4	2.82	2.18	2.46	2.24	1.76	3.22	2.57	2.64		0.98	0.73	1.82	1.18	0.84	0.68	1.02	2.56
	12	4.51	4.4	4.63	4.09	3.16	5.51	4.57	4.87		3.69	2.85	5.23	3.75	3.13	2.63	2.94	4.74
	24	5.55	5.28	5.5	5.38	4.53	6	5.05	5.61		4.17	4.01	6.38	5.16	4.12	4.3	4.13	5.69
																		Value excluded (Grubbs test)
		D1 Gq cumulative chow consumption 0.5mg/Kg CNO
		saline										CNO
	1	3.41	1.52	2.65	2.28	1.62	1.87	1.92	1.63	2.86		0.66	0.41	1.56	1.32	0.93	0.68	0.64	1.66	0.76
	2	4.52	1.81	2.99	2.56	2.19	2.58	2.48	1.63	3.39		1.44	0.7	1.69	1.76	1.16	0.83	1.03	1.92	1.21
	4	4.82	2.56	3.57	3.16	2.68	3.14	3.37	2.54	4.04		1.87	0.98	2.05	2.55	1.82	1.48	1.56	2.71	2.37
	12	6.99	4.6	5.32	5.17	4.83	4.97	5.24	4.46	6.45		4.12	3.39	4.46	5.65	4.41	4.18	4.26	4.54	5.51
	24	7.6	5.33	6.92	6.39	5.33	6.08	6.01	5.15	6.78		4.86	4.6	5.45	6.95	5.36	5.58	4.93	5.52	6.8
Supp Figure 2D		D2 Gi GTT
		DREADD Gi - Saline									DREADD Gi - CNO
	-20	100	100	100	100	100	100	100			100	100	100	100	100	100	100
	0	109.46	117.419	91.351	117.39	100.699	139.831	146.405			95.6044	98.6111	112.67	98.81	119.412	103.03	136.879
	15	231.081	194.839	196.22	274.64	276.224	268.644	299.346			236.264	209.722	246.67	269.05	225.882	243.636	223.404
	30	170.946	195.484	164.86	197.1	136.364	250.847	221.569			158.242	138.889	192	184.52	168.824	176.97	211.347
	45	149.324	148.387	142.7	158.7	118.182	202.542	181.699			160.44	148.611	152.67	147.02	155.882	138.788	158.865
	60	137.838	138.71	124.86	139.13	151.748	144.068	160.131			132.967	136.111	147.33	130.95	157.647	159.394	148.936
	90	122.297	135.484	92.973	133.33	154.545	143.22	114.379			117.033	115.972	132.67	102.38	130	130.303	146.099
	120	134.459	107.742	96.216	113.77	119.58	137.288	133.333			108.242	122.917	119.33	100	115.882	98.1818	135.461
	180	95.2703	110.323	83.784	105.8	91.6084	103.39	123.529			92.8571	96.5278	99.333	81.548	95.8824	69.697	111.347
		D2 Gq GTT
		DREADD Gq - Saline									DREADD Gq - CNO
	-20	100	100	100	100	100	100	100	100		100	100	100	100	100	100	100	100
	0	111.364	115.455	117.97	104.938	93.902	135	113.433	121.831		149.091	114.286	127.88	106.536	105.46	109.357	107.229	136.607
	15	256.818	265.455	326.56	251.235	228.05	232.857	214.179	280.986		352.727	230.476	367.31	220.915	226.23	238.012	203.012	211.607
	30	153.03	202.727	280.47	202.469	173.17	135	177.612	163.38		206.364	192.381	295.19	192.157	212.57	181.287	180.12	169.643
	45	128.788	170	187.5	160.494	133.54	189.286	153.731	162.676		159.091	135.238	189.42	152.941	165.03	143.275	142.169	158.929
	60	130.303	164.545	158.59	140.124	115.85	151.429	129.105	155.634		130.909	133.333	144.23	130.719	128.96	143.275	137.349	136.607
	90	115.909	125.455	125	118.519	107.93	140.714	158.955	150		134.546	122.857	130.77	118.301	110.93	133.918	115.06	113.393
	120	115.151	126.364	121.88	107.407	97.561	126.429	144.03	103.521		115.454	116.19	121.15	98.0392	98.361	112.281	107.229	116.071
	180	73.4848	102.727	103.91	98.7654	90.244	94.2857	126.119	100.704		98.1818	108.571	111.54	98.0392	79.781	94.7368	84.9398	104.464
		D1 Gi GTT
		DREADD Gi - Saline										DREADD Gi - CNO
	-20	100	100	100	100	100	100	100	100	100		100	100	100	100	100	100	100	100	100
	0	104.098	122.667	103.75	106.95	91.5152	115.88	151.079	119.328	113.64		130.233	127.607	110.92	122.75	148.529	119.53	143.448	97.6	122.93
	15	191.803	236.667	160.625	173.26	233.939	240.59	271.223	353.781	279.87		279.845	247.239	190.805	189.82	301.471	201.18	232.414	251.2	265.61
	30	159.016	180.667	142.5	164.17	164.242	257.65	228.058	245.378	207.79		186.822	195.092	224.138	190.42	252.206	158.58	174.483	218.4	261.15
	45	133.607	152	146.25	133.16	127.879	178.82	148.921	148.739	168.18		137.209	145.399	144.828	156.29	178.676	155.62	134.483	176.8	171.34
	60	131.967	138.667	141.25	133.69	138.182	192.94	182.734	141.177	142.86		134.884	183.436	132.184	150.9	176.471	159.17	140.69	113.6	150.96
	90	118.852	121.333	128.125	104.81	125.455	123.53	160.432	99.1597	128.57		120.155	126.38	105.172	120.96	145.588	131.36	101.379	92.8	118.47
	120	118.852	116	111.875	104.28	112.727	114.12	109.353	103.361	116.23		102.326	115.337	97.1264	111.98	118.382	127.22	107.586	90.4	115.92
	180	97.541	95.3333	114.375	90.909	90.9091	94.118	112.95	104.202	90.909		92.2481	106.135	88.5057	99.401	102.206	107.1	91.0345	99.2	108.92
		D1 Gq GTT
		DREADD Gq - Saline										DREADD Gq - CNO
	-20	100	100	100	100	100	100	100	100	100		100	100	100	100	100	100	100	100	100
	0	111.688	133.562	113.497	119.53	127.703	114.77	127.545	132.298	123.75		111.875	108.284	140.964	131.21	117.308	125.41	111.299	125	118.82
	15	170.13	222.603	244.785	215.38	239.865	226.17	214.97	211.801	259.38		226.875	235.503	247.59	186.71	233.974	205.74	198.87	268.902	274.12
	30	182.468	220.548	206.135	177.51	238.514	197.99	238.323	243.478	173.75		178.75	207.692	220.482	211.56	192.308	199.18	170.621	245.122	252.35
	45	153.247	173.973	185.89	156.21	177.027	165.1	188.024	210.559	154.38		186.25	197.041	196.988	164.74	177.564	191.8	154.237	187.805	220.59
	60	138.312	148.63	176.687	147.93	175	140.94	182.635	150.311	128.13		182.5	181.657	171.084	160.69	168.59	223.77	138.418	184.146	223.53
	90	120.779	133.562	150.307	114.79	129.054	111.41	151.497	141.615	139.38		164.375	139.645	142.771	157.23	144.231	163.11	101.13	125.61	164.12
	120	122.078	121.918	127.607	104.14	110.135	108.72	116.168	101.242	123.13		126.25	116.568	105.422	150.87	137.821	144.26	100	111.585	120
	180	99.3506	108.904	92.0245	89.349	99.3243	102.01	107.784	82.6087	120		101.25	98.8166	77.7108	126.01	133.333	115.57	97.1751	67.6829	104.12
Supp Figure 2E		D2 Gq Firing rate
	Saline	3.56	0.81	1.505	0.62	1.4	5.2	1.28	3	4.93	0.98	3.34	2.625	1.18	2.23	2.11	2.59	0.67	1.19	6.26	4.05	1.62	1.29	1.115	1.44	0.32	1.52	1.46	0.47	1	1.57	5.96	0.52	0.76	0.64	2.94	2.75	8.12	0.66	5.04	6.22	3.29	2.68
	CNO	1.56	5.34	2.74	3.875	2.57	3.79	3.96	1.15	5.85	0.59	0.67	4.45	0.24	2.06	2.95	4.3	1.97	6	5.425	4	1.17	0.7	5.3	6.05	6	4.74	9.01	3.34	2.57	2.58	1.4	4.16	0.3	1.33	3.31	10.3	1.1	13.54	1.71	1.48	0.81	0.2	2.4	6.3
		D2 Gq Bursting rate
	Saline	0.21	0.1	0.37	0.11	0.21	0.7	0.18	0.19	0.7	0.01	0.11	0.14	0	0.1	0.01	0.13	0.03	0.09	0.01	0.16	0	0.02	0.03	0.02	0.01		0	0	0.03	0	0	0.96	0	0	0	0.03	0.05	0.74	0.12	0.71	0.81	0.07	0.01
	CNO	0.32	0.53	0.36	0.42	0.45	0.19	0.73	0.17	0.73	0	0.17	0.58	0.01	0.07	0.11	0.3	0.16	0.59	0.63	0.18	0	0.05	0.78	0.58	0.9	0.12	1.16	0	0	0.01		0.04	0.5	0	0.27	0.68	1.6	0.17	1.35	0.31	0.37	0.21	0	0.08	0.76
		D2 Gq %SIB
	Saline	19.66	37.89	87.71	77.42	41.67	66.03	45.31	18	45.95	3.06	13.77	13.81	0	8.97	0.95	15.83	11.94	15.13	0.64	7.9	0	3.1	5.38	2.78	6.67		0	0	14.89	0	0	60.68	0	0	0	1.94	3.64	75.99	40	38.29	78.23	5.78	0.75
	CNO	55.13	46.82	45.26	53.55	55.84	16.11	54.04	46.09	47.01	0	52.24	37.98	12.5	7.77	8.14	18.6	17.51	30.67	35.12	13.75	0	14.29	68.24	26.12	35.5	5.49	81.06	0	0	1.27		5.71	47.95	0	57.25	77.95	95.15	32.11	94.97	41.18	70.95	80.25	0	12.92	47.39
		D2 Gq MSB
	Saline	3	3	4	4	3	5	3	3	3	3	4	3	0	2	2	3	3	2	4	2	0	2	2	2	3		0	0	2	0	0	4	0	0	0	2	2	9	2	3	6	3	2
	CNO	3	5	3	5	3	3	3	3	4	0	2	3	3	2	2	3	2	3	3	3	0	2	6	3	2	2	6	0	0	2		2	4	0	3	4	6	2	10	2	3	3	0	4	4
		D1 Gq Firing rate
	Saline	1.47	4.46	0.48	1.84	3.5	3.39	3.33	4.43	5.2	3.51	9.42	5.9	2.02	0.6	4	8.35	8.43	4.97	7.15	3.04		2.79	0.1	3.29	3.33	1.32	2.24	4.62	6.11	1.56	4.07	3.34	3.17	3.86	3.22	5.4	2.77	2.88	2.36	5.07	4.87
	CNO	4	0.42	0.3	0.44	1.3	4.04	2	0.3	0.74	0.35	6.57	2.17	2.43	2.26	1.37	1.94	1	0.82	4.37	0.7	1.75	1.74	0.86	2.7	3.14	0.7	1.75	5.59	3.25	4.47	1.98	2.26	2.15	2.94	0.61	3.1	4.48	2.35	1.63
		D1 Gq Bursting rate
	Saline	0.07	0.48	0	0.22	0.07	0.01	0.28	0.43	1.1	0.01	1.61	0.33	0.13	0.13	0	1.13	1.26	0.47	1.13	0.06		0	0	0	0	0.04	0	0.15	0.54	0.01	0.1	0.15	0.05	0.02	0.08	0.73	0.49	0.1	0.09	0.04	0.15
	CNO	0.15	0.01	0.02	0.07	0.1	0.07	0.03	0.01	0.07	0	0.71	0.19	0.2	0.16	0	0.18	0	0	0.07	0.01	0	0.07	0.08	0.03	0.17	0	0	0.04	0	0.01	0.06	0.11	0.15	0.11	0	0.04	0.06	0	0
		D1 Gq %SIB
	Saline	13.61	44.62	0	60.91	4.31	0.5	33.33	56.66	65.38	0.86	87.4	26.67	34.57	46.34	0	66.99	71.53	37.83	57.45	4.23		0	0	0	0	6.82	0	8.87	30.82	1.92	5.16	10.51	3.47	1.04	5.3	54.66	60.65	7.29	16.1	2.78	11.91
	CNO	87.34	4.76	25	34.09	15.38	4.95	3	6.67	27.4	14.29	58.38	20.74	20.99	20.44	0	19.59	0	0	5.28	2.9	14.29	8.09	18.6	2.59	14.7	0	0	1.61	0	0.45	7.61	11.06	16.74	10.2	0	3.23	3.06	0	0
		D1 Gq MSB
	Saline	3	4	0	5	2	2	4	6	3	3	5	4	6	2	0	5	5	4	3	2		0	0	0	0	2	0	3	3	3	2	2	2	2	2	4	3	2	4	2	4
	CNO	5	2	4	2	2	3	2	2	3	3	5	2	3	3	0	2	0	0	3	2	3	2	2	2	3	0	0	2	0	2	3	2	2	3	0	3	2	0	0

## Sheet: Supp Figure 3
Supp Figure 3C		Run stop trace
	Time	-8	-7.9	-7.8	-7.7	-7.6	-7.5	-7.4	-7.3	-7.2	-7.1	-7	-6.9	-6.8	-6.7	-6.6	-6.5	-6.4	-6.3	-6.2	-6.1	-6	-5.9	-5.8	-5.7	-5.6	-5.5	-5.4	-5.3	-5.2	-5.1	-5	-4.9	-4.8	-4.7	-4.6	-4.5	-4.4	-4.3	-4.2	-4.1	-4	-3.9	-3.8	-3.7	-3.6	-3.5	-3.4	-3.3
D1-MSN	Mean	-0.0813635	0.0686145	-0.0182435	0.064923	0.133052	-0.00400174	-0.00171275	0.0254433	0.0803979	0.0602816	0.102834	-0.0852334	-0.0695422	-0.0219163	0.101966	0.0626631	-0.00207902	0.0564183	-0.105039	-0.151517	0.184391	0.119629	0.0453653	0.00115409	-0.0419399	-0.0836131	-0.171571	-0.137726	-0.130931	-0.00070369	0.0319416	-0.105581	-0.0498132	0.0531457	-0.0435977	-0.153174	-0.229808	-0.277353	-0.205796	-0.168847	-0.107307	-0.118742	-0.189377	-0.12286	-0.268784	-0.185558	0.00534882	-0.0189667
	Upper limit	-0.311448	-0.143033	-0.232905	-0.147153	-0.0875293	-0.212106	-0.211122	-0.207885	-0.138479	-0.157773	-0.115438	-0.311746	-0.272147	-0.241667	-0.120028	-0.147866	-0.174709	-0.13535	-0.322178	-0.384428	-0.0309572	-0.0844485	-0.171029	-0.205328	-0.248485	-0.289656	-0.37426	-0.337676	-0.358066	-0.245866	-0.223982	-0.334659	-0.309541	-0.230408	-0.33492	-0.478859	-0.548191	-0.590584	-0.536556	-0.544532	-0.475291	-0.495116	-0.571789	-0.468973	-0.572712	-0.521451	-0.372073	-0.422047
	Lower limit	0.153126	0.297035	0.205616	0.288035	0.359213	0.214978	0.203677	0.25743	0.310954	0.265821	0.317152	0.124863	0.136156	0.224261	0.334934	0.286847	0.177378	0.262902	0.12303	0.0636272	0.422227	0.332275	0.262036	0.215048	0.160791	0.105443	0.0258936	0.051569	0.0898876	0.2465	0.310841	0.147104	0.225086	0.346221	0.266319	0.165596	0.0818248	0.0403638	0.128005	0.196564	0.252535	0.256256	0.197043	0.22533	0.0376353	0.141388	0.378754	0.374812
D2-MSN	Mean	0.187742	0.0383451	0.0347325	0.00725533	0.0408935	0.0396578	0.0141669	0.180372	-0.0254943	0.102777	0.212467	0.0793174	0.0372364	0.0926643	0.0422203	-0.0196319	-0.0307131	0.0587369	-0.119112	-0.114246	0.0150455	0.0190035	-0.146233	-0.10124	-0.160491	-0.135414	-0.168357	-0.140236	-0.030023	-0.0114427	-0.0141445	-0.0186869	0.00221507	-0.00444142	-0.00044422	0.168249	0.405333	0.242485	0.275145	0.407878	0.452565	0.402505	0.341147	0.437377	0.514627	0.66722	0.681019	0.625468
	Upper limit	-0.0554084	-0.169724	-0.16665	-0.206879	-0.165163	-0.162576	-0.196534	-0.00701553	-0.201118	-0.0988835	0.0306279	-0.114704	-0.162752	-0.0857346	-0.134396	-0.201424	-0.207724	-0.129176	-0.300596	-0.31481	-0.201773	-0.168873	-0.329885	-0.295934	-0.366467	-0.345828	-0.391596	-0.317896	-0.213098	-0.252331	-0.277514	-0.284866	-0.240327	-0.272394	-0.293119	-0.149881	0.0687096	-0.0857648	-0.0652207	0.0319608	0.0106373	-0.0227201	-0.107335	0.00418793	0.0849065	0.236863	0.264868	0.23134
	Lower limit	0.426314	0.266837	0.251908	0.219987	0.250437	0.230633	0.235036	0.361842	0.143923	0.32471	0.400701	0.274155	0.243571	0.289476	0.219836	0.158843	0.148786	0.240923	0.0657622	0.0903591	0.22943	0.211505	0.0501951	0.108309	0.0533108	0.0719253	0.0418429	0.0415038	0.148042	0.251126	0.259727	0.266754	0.27692	0.284501	0.2917	0.499497	0.764013	0.585147	0.644425	0.812493	0.940257	0.872213	0.821964	0.919938	0.97261	1.12057	1.12037	1.03537
	AUC
D1-MSN	-4s 0s	29.4287	-38.0324	10.3674	-16.6867	36.24	138.177	57.8335	23.348	66.8256	222.72	30.9625	5.53364	61.7046	91.3683	-25.0147	20.1259	80.8785	142.45	95.4165	44.2033	-21.4962	60.1222	-46.0487	80.9923	20.0873	-17.1529	96.0999	11.843	-54.0516	80.9858	14.802	35.305	-48.8972	58.6115	2.72258	31.3177	45.6048	33.9496	88.2594	-7.66071	14.072	9.47011	39.5271	-25.2914	18.69	-136.108	-38.3467	61.9855
	0s 4s	50.8892	-23.5198	3.39724	36.1957	85.0455	23.5834	-9.98431	-41.4416	11.4945	200.247	10.3913	-22.3328	24.1198	71.2372	110.235	97.9099	14.5279	178.6	79.2861	83.6911	24.1423	80.203	-108.998	23.6873	164.835	102.607	116.445	16.6651	-17.3621	121.023	-20.7327	-18.9227	-67.5023	-48.3439	-54.6221	17.5067	-29.859	68.556	25.8058	-27.3215	-49.704	-61.1062	-13.2187	-96.2016	-1.48751	-99.7861	22.3345	129.877
D2-MSN	-4s 0s	135.169	3.89285	-35.3165	102.128	93.5674	7.88319	-3.63947	-52.7928	131.594	108.493	47.3275	85.9868	-17.1308	20.7659	5.7242	75.7624	22.4531	124.518	179.468	84.5498	55.6635	99.4667	26.5952	-34.5356	-48.5381	40.5157	226.622	137.49	73.1666	11.3017	112.44	90.0674	25.4674	0.252211	34.5146	99.0796	132.963	-10.7962	-10.9145	-26.5714	-17.199	9.7662	-17.3021	93.2744	-77.0959	9.89669	-14.0531	30.747
	0s 4s	20.7078	-15.3077	-73.2872	78.3024	70.1764	8.07922	5.63108	-42.801	83.9285	27.8594	32.6089	198.413	120.423	-14.9403	-6.39341	10.3701	86.3513	255.494	205.578	53.3236	57.9522	312.199	55.5082	-16.1754	66.8601	48.2705	255.487	277.48	91.9174	70.6078	197.674	190.424	77.5683	1.85323	69.1661	120.34	21.7001	-2.94813	58.8703	-11.2622	-16.8244	159.226	-15.1847	130.529	-85.3549	40.5927	-63.2438	-21.107
	Average Zscore
D1-MSN	-4s 0s	0.717773	-0.92762	0.252864	-0.406993	0.883903	3.37017	1.41057	0.569463	1.62989	5.43219	0.755183	0.134967	1.50499	2.2285	-0.610114	0.490877	1.97265	3.47438	2.32723	1.07813	-0.524297	1.46639	-1.12314	1.97542	0.489933	-0.418363	2.3439	0.288853	-1.31833	1.97526	0.361024	0.861098	-1.19262	1.42955	0.0664044	0.763847	1.11231	0.828039	2.15267	-0.186847	0.343219	0.230978	0.964076	-0.616864	0.455855	-3.31971	-0.935285	1.51184
	0s 4s	1.2412	-0.573654	0.0828595	0.882821	2.07428	0.575205	-0.24352	-1.01077	0.280353	4.88408	0.253446	-0.544701	0.588287	1.73749	2.68867	2.38805	0.354339	4.3561	1.93381	2.04125	0.588836	1.95617	-2.65849	0.577738	4.02036	2.50261	2.84012	0.406465	-0.423465	2.95179	-0.505675	-0.461528	-1.6464	-1.17912	-1.33225	0.426992	-0.728269	1.6721	0.62941	-0.666379	-1.21229	-1.49039	-0.322406	-2.34638	-0.0362807	-2.43381	0.544744	3.16773
D2-MSN	-4s 0s	3.29679	0.0949476	-0.861378	2.49094	2.28213	0.192273	-0.0887675	-1.28763	3.2096	2.64618	1.15433	2.09724	-0.417824	0.506486	0.139615	1.84786	0.547637	3.03702	4.37727	2.06219	1.35765	2.42602	0.648664	-0.842331	-1.18386	0.988187	5.52737	3.35342	1.78455	0.275652	2.74244	2.19677	0.621156	0.00615149	0.841819	2.41658	3.24301	-0.263322	-0.266207	-0.648083	-0.419488	0.2382	-0.422002	2.27499	-1.88039	0.241383	-0.342759	0.749927
	0s 4s	0.505069	-0.373358	-1.78749	1.90981	1.71162	0.197054	0.137344	-1.04393	2.04704	0.679498	0.795339	4.83935	2.93714	-0.364397	-0.155937	0.252929	2.10613	6.23157	5.0141	1.30058	1.41347	7.61462	1.35386	-0.394522	1.63073	1.17733	6.23139	6.76782	2.24189	1.72214	4.82132	4.64448	1.89191	0.0452007	1.68698	2.93513	0.529271	-0.0719056	1.43586	-0.274687	-0.410351	3.88357	-0.37036	3.18363	-2.08183	0.990066	-1.54253	-0.514805
Supp Figure 3D,E		D2 Gi feeding
		DREADD Gi - Saline								DREADD Gi - CNO
	1	0.51	0.69	0.64	0.47	0.28	0.67	0.46		0.77	0.49	0.64	0.39	0.51	0.54	1.22
	2	0.45	0.51	0.47	0.56	0.67	0.54	0.56		0.8	0.57	0.62	0.56	0.41	0.62	0
	3	0.45	0.37	0.41	0.49	0.45	0.43	0.25		0.19	0.1	0.1	0.06	0.18	0.28	0
	4	0.37	0.27	0.32	0.6	0.31	0.43	0.58		0.34	0.27	0.32	0.1	0.34	0.43	0.14
	5	0.02	0	0.06	0.43	0	0.11	0.23		0.26	0.25	0.23	0.36	0.39	0.32	0.3
		D2 Gi running
		DREADD Gi - Saline								DREADD Gi - CNO
	1	234.295	538.385	285.525	442.035	346.155	435.455	511.83		458.25	401.85	359.08	360.255	242.285	441.33	372.475
	2	296.57	598.78	356.495	479.165	334.64	607.005	717.925		451.67	540.97	498.905	651.89	369.89	455.665	599.955
	3	212.44	295.865	239.465	611.47	233.825	426.29	502.195		545.67	544.025	457.545	622.28	262.73	532.745	593.61
	4	108.805	49.35	253.565	482.455	104.34	430.285	160.035		452.845	347.8	520.995	666.93	204.215	577.63	1290.86
	5	0	4.935	135.595	362.84	0	47.94	58.28		153.925	175.78	355.79	399.97	127.37	423.235	426.76
		D2 Gq feeding
		DREADD Gq - Saline									DREADD Gq - CNO
	1	0.24	0.58	0.45	0.12	0.25	0.38	0.62	0.19		0.25	0.7	0.3	0.38	0.22	0.54	0.53	0.13
	2	0.29	0.46	0.39	0.29	0.53	0.46	0.51	0.29		0.32	0.56	0.58	0.19	0.37	0.29	0.65	0.23
	3	0.12	0.57	0.25	0.42	0.37	0.48	0.5	0.16		0.77	0.11	0	0.24	0.25	0.01	0.17	0.32
	4	0.45	0.12	0.17	0.43	0.59	0	0.41	0.36		0	0	0.28	0.21	0.12	0	0.45	0.15
	5	0.15	0.03	0	0.42	0.41	0	0.02	0.43		0.03	0	0.2	0.24	0.29	0.29	0.13	0.14
		D2 Gq running
		DREADD Gq - Saline									DREADD Gq - CNO
	1	405.375	405.14	230.535	472.35	429.345	413.13	459.19	609.825		513.005	394.33	406.08	419.945	290.225	577.16	289.755	607.005
	2	590.79	462.245	372.005	573.87	364.25	515.59	442.035	6.9701		513.71	587.03	601.365	591.26	426.29	495.38	454.02	617.58
	3	191.29	532.275	224.66	543.79	422.295	244.87	304.795	439.92		32.9	0	0.47	63.685	0	22.09	37.835	58.045
	4	321.95	212.44	115.15	318.19	257.795	64.155	27.495	588.675		0.235*	0	0	0	0	0	0	0
	5	124.785	0	0	456.135	270.015	3.995	4.935	509.48		0.235*	0	0	0	0	0	0	0
											Value excluded (Grubbs test)
Supp Figure 3F,G		D1 Gi feeding
		DREADD Gi - Saline										DREADD Gi - CNO
	1	0.46	0.66	0.2	0.5	0.06	0.42	0.31	0.41	0.38		0.48	0.64	0.28	0.48	0.39	0.55	0.27	0.56	0.33
	2	0.35	0.44	0.33	0.28	0.49	0.57	0.35	0.38	0.34		0.67	0.5	0.32	0.57	0.21	0.46	0.24	0.53	0.42
	3	0	0.16	0.12	0.6	0.56	0.47	0.34	0.54	0.33		0.56	0.79	0.65	0.94	0.54	0.29	0.61	0.59	0.38
	4	0	0.02	0.11	0.28	0.59	0.06	0.36	0.49	0.12		0	0	0	0.33	0.01	0	0.16	0.55	0.22
	5	0.27	0.6	0.05	0.15	0.22	0.12	0.15	0	0.1		0.24	0.27	0.17	0	0.01	0.04	0.19	0.12	0.19
		D1 Gi running
		DREADD Gi - Saline										DREADD Gi - CNO
	1	217.14	304.56	283.175	401.615	70.97	351.795	596.195	541.44	231.71		372.24	420.885	495.85	414.54	400.44	133.715	175.545	197.635	395.505
	2	275.185	369.89	299.625	530.865	71.675	342.865	317.955	511.83	284.35		351.56	524.52	626.745	540.03	300.565	124.785	350.855	465.77	404.2
	3	3.995	199.28	327.825	480.81	65.33	205.155	489.035	426.29	119.145		13.63	142.175	9.87	203.98	54.05	1.88	74.495	103.165	25.145
	4	0	0	1.645	306.44	68.855	191.29	364.485	260.145	293.515		0	72.145	3.525	170.14*	0	1.88	0	43.475	4.7
	5	0.47	108.57	65.565	261.555*	4.935	42.3	0.47	0	41.595		1.645	0	16.92	3.76	0	0	0	20.915	0
					Value excluded (Grubbs test)										Value excluded (Grubbs test)
		D1 Gq feeding
		DREADD Gq - Saline										DREADD Gq - CNO
	1	0.46	0.49	0.3	0.41	0.3	0.28	0.19	0.26	0.54		0.34	0.18	0.23	0.72	0.4	0.58	0.27	0.19	0.45
	2	0.22	0.31	0.33	0.33	0.53	0.36	0.4	0.2	0.23		0.48	0.57	0.55	0.53	0.27	0.27	0.25	0.17	0.49
	3	0.09	0.3	0.38	0.33	0.26	0.52	0.6	0.24	0.29		0.02	0.03	0.11	0	0.04	0.06	0.01	0.29*	0.01
	4	0.04	0.02	0.45	0	0.07	0	0	0.36	0.27		0.04	0	0	0	0.07	0	0.03	0.23*	0
	5	0.17	0.01	0.17	0	0.09	0.16	0.22	0	0		0.14	0.07	0.27	0.01	0	0.03	0.1	0.05	0.02
		D1 Gq running																	Value excluded (Grubbs test)
		DREADD Gq - Saline										DREADD Gq - CNO
	1	73.79	337.93	318.425	64.155	360.49	120.79	175.075	370.595	2.59675		100.345	524.05	288.815	76.375	385.635	110.92	158.39	325.24	228.185
	2	17.39	387.045	292.81	96.35	311.61	359.55	296.335	401.38	232.885		62.04	609.825	266.96	70.5	202.1	182.36	175.31	279.18	346.625
	3	1.41	319.13	93.295	76.61	342.16	303.15	250.51	47.94	248.865		226.775	813.57	295.16	302.21	654.475	274.01	347.33	285.525	423.94
	4	0.705	0	307.145	0	58.045	322.89	255.68	109.745	227.95		329.235	852.345	332.76	185.885	984.415	440.86	370.83	387.515	598.545
	5	4.465	0.94	102.46	0.94	0.235	3.995	93.06	0	0.94		248.16	790.54	310.2	251.45	1379.68	416.185	461.07	0	556.245
[truncated: 113 more columns]

## Sheet: Supp Figure 4
Supp Figure 4A		D2 running wheel (m)
		D2 WT									D2 Gi								D2 Gq
	Basal	6180.54	2498	4642.38	4109.19	2561.9	4716.84	6567.55			4457.84	8274.4	9366.75	5470.53	4961.32	3865.38	2884.99		2886.58	12122.1	9367.88	6038.6	2173.78	5034.55	8605.1	6776.2
	D1	8619.73	2588.48	591.513	5017.04	3488	3211.66	10835			10711.3	16156	15440	11316.5	4139.46	10966.9	9673.82		1516.56	3500.07	8288.72	4613.35	2345.69	1257.67	4354.58	3600.35
	D2	5500.43	2331.74	9299.46	2955.08	2707.61	7041.23	16391			8783.72	12927.3	15393.3	8491.51	4971.12	2605.82	5431.63		2422.68	6375.82	13066.8	6708.72	4164.91	1913.65	5365.61	6113.43
	D3	5714.57	3587.16	5369.61	6858.76	2597.34	8156.02	19308.1			10816.9	8943.19	14719.2	8506.25	7564.13	6845.94	6597.5		2520.66	8542.07	11057	5974.7	4123.63	2651.06	5428.05	6359.24
	D4	5851.79	3310.81	6984.68	2662.86	3534.38	6476.86	13669.1			9904.92	13995	13528.6	9880.6	4590.35	4602.04	7179.97		2772.99	10241.6	11411.4	6550.75	4630.31	1380.57	2311.69	4026.36
	D5	4275.18	2172.65	6957.91	2327.3	2636.36	6997.5	23988.5			6995.61	22676.5	8545.84	9286.64	5868.38	3354.55	5309.1		4788.13	10794.3	7372.99	5063.86	4582.81	2432.4	5754.08	3494.79
	D6	2833.53	2795.45	7732.65	4607.77	2638.06	4937.95	23616.2			8798.8	10621.6	8673.64	8610.3	6238.6	6792.03	7925.48		3762.35	11335.6	8515.68	3675	2129.11	1945.32	8090.04	4450.86
	D7	1195.84	3660.29	7838.96	5163.58	3904.78	2974.53	25416.4			8175.62	8385.23	12053.8	10028	5828.42	5320.6	9368.45		4310.35	8633.3	7664.79	4189.98	3530.98	1357.2	6351.51	2642.77
	D8	3413.36	3015.62	6558.67	5366.48	3829.57	4183.19	15737.9			8648	17743.1	7631.99	10536.1	10032	6632.94	11484.4		5527.76	12633.3	11812.9	5762.82	4159.25	2053.14	5506.95	5122.68
	D9	3413.36	3015.62	6558.67	5366.48	3829.57	4183.19	15737.9			12321.9	17743.1	7631.99	10536.1	10032	6632.94	11484.4		5527.76	12633.3	11812.9	5762.82	4159.25	2053.14	5506.95	5122.68
	D10	13015.5	3992.05	11631.6	445.689	wheel problem	10392	20753.8			12456.8	8816.52	11435.9	11233.3	8042.16	7339.81	7783.16		6080.97	13239.5	13394.8	6447.83	3575.66	2219.78	10302.9	4118.35
	D11	10185.8	3666.7	8877.6	8443.82	3622.03	5524.94	17525.8			12970.3	8215.58	15955	9878.87	6553.01	6150	6770.92		5942.24	7793.34	6183.55	4080.27	2112.14	1321.76	4856.63	1681.42
	D12	11071.7	2219.78	9057.05	8958.01	4696.48	8879.1	17511.7			10795.4	8172.61	8845.55	12736	7288.92	5530.59	14641.7		7401.57	8775.81	10473.4	4623.15	2160.21	1884.25	5275.44	4588.09
	D13	13042.7	3207.52	11499.6	7420.64	4183	9463.45	24633.2			11605.6	9936.97	8982.4	11157.8	8092.68	7792.97	12884		9651.69	8570.72	12455.3	5975.07	2773.21	2220.53	7706.78	6076.49
	D14	13980.7	2408.65	8084.01	6359.31	3808.64	7557.34	22738.8			9992.39	10255.2	10875.7	10432.9	8558.65	5692.7	12293		6205.83	5012.59	7768.84	4128.53	2042.59	2463.32	7083.34	3598.84
	D15	14245.3	2780.38	5224.84	7860.26	3168.5	8255.17	23263.7			10201.2	5970.93	8175.24	10249.1	8633.3	7303.24	12624.8		7477.87	6318.52	9410.67	5345.11	2274.44	2848.61	9117.56	3832.58
	D16	11051.4	1823.55	10760.7	7542.9	5286.86	9350.35	20124.3			10424	7042.36	9527.54	11631.3	11193.1	8880.61	12899.1		7351.27	14510	9811.42	4760.38	2838.81	3775.28	7833.38	6825.21
	D17	13764.3	2747.2	6208.06	6871.77	3487.44	11316.4	19080			6363.76	8136.41	5291.19	10198	11385.4	9652.33	12402.4		9969.05	22106.5	9897.38	1739.86	3235.23	3451.06	6764.25	6065.93
	D18	14467.8	2123.26	1233.17	8695.28	5219.56	9710.39	21812.3			9878.53	10202.4	8948.47	12230.4	12865.5	8701.91	16363.7		1021.44	10728.7	13280.2	4229.56	1391.7	1874.44	6924.66	5336.81
	D19	11750.3	2938.34	10383	3990.39	4076.69	8396.92	18742.6			9323.96	8299.28	8134.91	10556.1	14598.2	7720.96	17310.9		10795.4	9090.22	10075.3	4893.84	1667.66	2658.6	5767.95	5078.94
	D20	16332.4	2260.87	12620.1	5010.1	3217.13	15063.4	20700.1			10920.2	12125.8	3918.91	12553.9	8918.31	12641.9	17080		11668.6	7243.68	13110.2	3489.89	1276.9	2403	5575.45	7451.03
	D21	22130.7	2170.01	15534.7	5771.42	4750.2	14729	18760.5			8418.41	10730.9	7783.54	9993.33	13042.7	9939.23	15165.8		10387	9202.57	14269.5	5246.33	1991.13	2768.69	6896.05	5436.34
	D22	13078.1	2104.04	14576	5089.01	4156.99	14010.8	17899			10304.9	10792.8	11099.6	11078.9	11457.8	7988.63	15515.4		10806.7	6107.4	14162.4	3391.87	2497.81	3194.7	6636.78	5955.85
	D23	11848.4	1441.65	14148.4	5707.25	3415.62	11552.4	17067.7			10074.2	7213.52	14980.8	10994.8	11673.4	7763.56	13746.4		11078.1	7272.33	11666.6	3926.08	2213.37	3399.03	7098.08	4429.75
	D24	14274.7	2098.76	12256.3	6106.12	4395.07	10477.2	18146.9			5369.99	5145.3	17007.6	3498.75	4306.85	4373.2	11321.3		13202.5	16755.4	14386.7	9165.62	6645.19	8119.07	15538.4	7705.13
	D25	20173.3	857.675	10550	9565.85	1772.28	7625.58	11771.8			6405.61	3678.01	wheel problem	6400.07	8554.13	5319.85	6320.4		7655.63	10522.1	12852.7	4895.72	5065.18	4833.89	6173.75	6807.87
	D26	8508.89	1483.12	10267.2	4519.33	3385.08	4976.78	20785.9			6099.11	4292.52	12499.8	6593.43	2412.8	7476.66	9371.28		11021.7	12490.8	6354.34	4874.61	9624.24	7044.62	14079.1	4460.66
	D27	8965.06	1140.42	12255.5	4348.51	4086.87	6386.38	16345.8			5131.72	4926.64	12500.6	6090.51	6074.22	2494.61	9469.3		16024.9	8434.24	7356.02	4351.71	8466.1	7443.49	10999.2	7514.36
	D28	8137.92	916.487	14223.5	9440.12	1924.96	9073.26	18518.2			6874.6	7183.36	16173.7	7518.62	8790.13	4644.26	11342		14606.3	9915.85	30954.7	5133.99	11107	11007.6	10654.9	6548.49
	D29	8644.61	1259.56	13442.3	5249.42	2689.52	8592.21	17717.1			5468.76	6468.57	14522.4	7872.4	9123.4	6066.31	8875.52		2573.55	11292.7	12680.8	5241.05	13231.6	10476.8	15706.6	6285.34
	D30	8674.77	2538.34	11331.1	4127.4	wheel problem	8003.33	16983.8			6389.02	5290.82	15630.8	7616.61	9586.36	4119.86	11350.5		11326.1	12306	6058.01	6164.33	11000.7	8908.51	13832.8	11371.8
	D31	10413.5	1555.88	10526.6	4036.35	1858.8	7948.29	14640.8			4872.35	8024.07	16701.9	8091.78	9492.86	6255.94	11971.6		11372	12915.3	9661	5311.93	12151.5	8996.73	11488.2	11388.4
	D32	9502.66	1240.71	12289.1	3338.34	2479.15	10772	12118.7			8621.61	8762.99	10156.4	9796.5	15054.4	11851.7	13835.9		13876.2	14609.5	11763.2	7535.85	11226.3	9805.02	14819.6	12815.7
	D33	6932.28	1091.79	9772.59	3307.12	1660.31	11058.5	13756.7			5236.53	8266.86	10769.4	13094.9	12085.9	6758.1	10775.6		11822.9	13189.7	12265.3	6976.39	8424.82	7457.81	9338.67	7512.86
Supp Figure 4B		D2 weight (g)
		D2 WT										D2 Gi									D2 Gq
	Basal	28.84	28.21	29.17	30.2	29	31.46	32.94	29.05	29.44		32.22	28.4	27.32	27.66	30.71	29.54	28.75	26.96		25.42	32.49	29.41	28.27	27.42	28.56	27.87	29.23	26.59
	CNO period	31.1	28.5	30.3	35.7	32.7	30.4	32.9	28.8	29.6		36.9	30	29.4	28.8	30.1	29	32.4	27.2		23	32.9	32.4	36.2	29.4	31.4	29.9	31.6	27.9
	CNO removal	31.2	30.7	31.6	38.4	34.4	32.7	35	29.6	31.1		40.9	31.8	30.7	28.4	29.3	29.5	34.1	28.6		23	32	32.5	36.9	28.7	30.4	28	30.9	27.2
Supp Figure 4C		D2 fat mass (g)
		D2 WT										D2 Gi									D2 Gq
	Basal	4.705	3.138	3.9	2.801	3.801	5.5	5.257	3.398	3.215		5.536	2.739	1.581	2.135	2.472	1.558	2.47	1.946		1.131	5.964	4.546	2.765	1.66	2.746	1.512	3.019	0.892
	CNO period	7.556	4.242	5.625	10.716	8.274	5.141	7.016	3.794	5.366		12.84	5.755	4.488	4.774	4.234	3.915	6.534	3.462		1.148	8.308	8.761	12.015	5.368	7.94	5.434	6.227	4.346
	CNO removal	6.882	6.117	6.32	13.069	9.933	8.194	9.114	5.019	6.665		16.994	7.764	5.979	4.641	3.224	4.356	8.387	4.539		1.447	6.339	9.02	13.528	4.392	5.77	3.098	5.107	3.293
Supp Figure 4D		D2 lean mass (g)
		D2 WT										D2 Gi									D2 Gq
	Basal	19.312	20.156	20.704	22.703	20.332	21.008	22.274	20.671	21.101		21.297	20.715	21.194	21.371	23.67	22.952	21.506	20.695		19.886	20.899	20.042	20.631	21.438	20.705	21.747	21.758	21.494
	CNO period	17.978	19.042	19.798	19.013	18.535	20.441	20.633	19.823	19.178		17.602	19.146	19.553	19.132	21.219	20.281	20.331	19.035		17.58	18.816	18.016	17.787	19.191	18.466	19.291	20.192	18.688
	CNO removal	18.955	18.971	19.952	18.686	18.345	19.138	20.065	19.286	19.113		17.014	18.537	19.523	18.952	21.095	20.178	19.571	18.932		17.284	20.131	17.952	16.958	19.393	19.49	20.363	20.954	19.2
Supp Figure 4E		D2 lean mass variation
			CNO period				CNO removal
		D2 WT	D2 Gi	D2 Gq		D2 WT	D2 Gi	D2 Gq
		-6.908	-17.35	-11.596		5.434	-3.341	-1.684
		-5.527	-7.574	-9.967		-0.373	-3.181	6.989
		-4.376	-7.743	-10.109		0.778	-0.153	-0.355
		-16.253*	-10.477	-13.785		-1.72	-0.941	-4.661
		-8.838	-10.355	-10.481		-1.025	-0.584	1.053
		-2.699	-11.637	-10.814		-6.374	-0.508	5.545
		-7.367	-5.464	-11.294		-2.753	-3.738	5.557
		-4.102	-8.021	-7.197		-2.709	-0.541	3.774
		-9.113		-13.055		-0.339		2.74
		Value excluded (Grubbs test)
Supp Figure 4F
	D2 weight (g)
		D2 WT										D2 Gi									D2 Gq
	Basal	28.76	28.11	29.93	31.11	29.26	30.68	31.9	28.59	29.65		31.25	28.24	27.5	28.58	30.53	29.37	28.76	27.15		24.84	30.62	28.65	28.32	27.63	28.45	28.19	29.19	26.69
	D1	29.3	29	30.6	32	30.5	31.5	32.8	29.1	30.1		31.2	28.2	28.4	28.6	31.1	29.5	29.6	27.5		25.3	32.9	28.9	29.8	28.7	29.1	28.9	30.3	28.3
	D2	29.41	29.07	31.03	32.47	30.73	32.16	32.83	29.12	30.1		32.04	28.66	28.15	28.85	31.29	30.14	30.24	27.62		25.9	32.55	29.27	30.4	28.23	29.07	29.67	30.56	27.76
	D3	29.9	28.4	31	32.3	30.4	31.5	32.8	29.7	29.8		32.2	28.5	27.9	28	30.9	29.9	30.3	27.3		25.5	33.1	29.7	31.1	29	29.1	30.5	30.7	28.4
	D4	29.82	28.58	30.98	32.52	31.11	31.25	33.1	29.6	29.9		32.73	28.3	28.14	27.99	30.62	29	30.4	27.3		25.15	33.02	29.93	32.18	29.24	29.43	30.9	30.7	28.7
	D5	29.7	28.8	31.1	32.8	30.9	30.4	32.7	30.3	29.3		33.6	28.7	28.3	27.9	31.4	29.6	30.8	28.3		24.9	32.9	30.1	32.3	29.2	29.7	30.9	31	29
	D6	29.23	28.5	31.6	33.3	31.1	31	32.59	30.03	29.13		33.74	28.71	28.58	28.5	31.2	29.29	30.75	28.1		24.87	32.53	30.31	32.7	30.4	29.6	30.9	30.9	28.27
	D7	29	29	31.9	32.7	31.5	30.2	31.5	30.1	28.8		33.7	28.9	28.4	27.9	31.2	29.4	30.7	27.5		24.6	32.3	30.7	32.9	31	29.4	30.5	30.4	28
	D8	29.2	28.8	31.3	32.2	30.9	30.2	31.5	30.3	28.7		33.8	29.1	28.7	28	31.1	28.9	30.7	27.1		24	32.1	30.6	32.5	30.4	29.4	30.4	30.3	28
	D9	29.1	28.4	31.3	32.5	30.8	30.5	31.6	29.3	28.8		33.7	28.8	28.3	28.2	31.2	28.6	30.3	27.1		24.1	31.4	30.6	32.2	30	29.4	29.9	30.3	27.7
	D10	29.6	28	31.5	32.9	31.3	30.3	31.7	30	28.8		33.7	29.2	28.5	28.3	30.5	28.9	30.7	27.4		23.7	31.5	31.1	33.3	29.3	30.1	29.9	30.3	27.8
	D11	30	28.3	31.3	32.8	31.6	30.1	32	29.4	28.7		33.7	29	28.4	28.3	30.7	29.1	30.7	27.2		23.9	31.8	31.4	33.2	29	30	30	30.6	28.2
	D12	30.2	28.3	31	32.8	31.3	30.1	31.9	29.5	28.9		33.6	29.1	28.6	28.1	30.6	29.2	31.1	26.9		23.7	32.3	31.5	33.3	28.9	30.6	30.2	30.2	28.2
	D13	30.1	28.1	31	33	31.7	30.1	31.9	29.2	28.8		33.5	29.4	28.6	27.9	30.3	28.9	31.6	26.9		23.7	32.6	31.5	33.5	28.6	31	30.6	30.2	28.3
	D14	30.5	28.1	30.5	33	31.6	30	32.4	29.2	28.8		33.6	28.9	28.6	27.9	30.4	29.1	31.9	26.9		23.5	32.9	31.4	33.5	28.6	31.1	30.4	30.2	28
	D15	31.4	28	30.1	32.9	31.7	29.7	32.1	29.2	29.2		33.9	29.2	28.8	28.1	30.9	28.9	31.8	27.5		23.7	32.6	31.8	33.8	28.4	31.1	30.2	30.6	28.2
	D16	31.6	28.3	30.2	32.8	32.1	29.5	31.9	28.7	29.2		34.5	29.4	28.9	27.8	30.7	28.6	31.6	27.1		23.7	32.7	31.7	33.6	28.2	31.2	30.3	30.4	28
	D17	31.5	28.2	30	33.3	32.8	29.8	32.4	29.1	28.9		34.6	29.4	29	27.7	30.7	29.1	31.7	26.9		23.6	32.7	31.8	33.9	28.4	31	30.3	30.5	28.3
	D18	31	28.1	30	34.1	32.1	29.7	32.5	28.5	29		35	29.7	29.3	27.7	30.7	28.7	31.6	27		23.8	32.6	31.9	34.2	28.6	31.2	30.5	30.5	27.9
	D19	30.8	28.2	29.8	34.5	32	29.3	32.4	28.4	28.8		35	29.6	29	27.8	30.2	28.5	31.4	26.6		23.8	32.5	32	34.3	28.8	31.2	30.5	30.4	27.8
	D20	30.6	28.5	30.3	34.1	31.8	29.4	32.3	28.4	28.6		35.5	29.7	29	27.9	30.1	28.6	31.4	26.5		23	33	31.9	34.8	29.2	30.9	30.1	31.2	27.6
	D21	30.6	27.6	29.7	34.2	31.5	29.4	32.6	28.2	28.7		35.8	29.7	29.1	27.8	29.6	28.3	31.4	26.3		22.9	32.6	31.9	35.1	28.8	31.1	30.8	31.4	27.7
	D22	31.2	28.3	30	35.3	32.2	30.2	32.9	28.6	29.3		36.4	29.7	29.3	28.2	30	28.6	31.5	27		23.2	33.4	32.1	36	28.8	32.2	30.7	31.8	28.1
	D23	31.2	28.4	29.9	35.9	32.9	30.1	33.1	28.4	29.3		36.4	29.7	29.3	28.6	29.8	28.7	32.2	26.7		23.1	33.4	32.2	36.2	29.1	31.9	30.8	31.8	28
	D24	31.1	28.5	30.3	35.7	32.7	30.4	32.9	28.8	29.6		36.9	30	29.4	28.8	30.1	29	32.4	27.2		23	32.9	32.4	36.2	29.4	31.4	29.9	31.6	27.9
	D25	31.3	28.6	30.2	36.9	32.5	30.7	33.3	28.8	29.6		37	30.2	29.7	28.4	30.4	29.9	32.9	27.9		22.9	32.3	32.2	35.8	29.3	31.4	29.4	30.7	27.9
	D26	31.3	28.2	30.1	36.7	32.9	30.7	33.2	29.2	29.7		37.2	30.7	29.5	28	30.3	29.8	32.7	27.6		23	32.5	32.9	35.8	29.1	30.9	28.5	30.5	27.6
	D27	30.8	28.6	29.8	37.3	32.7	30.9	33.2	29.1	29.5		37.8	30.5	28.8	28.1	30	29.8	32.4	27.6		22.9	32.9	32.7	35.7	29	30.4	28.1	30.2	27.4
	D28	30.2	28.2	30.4	37.6	33.1	30.7	33.8	29.6	29.1		37.9	30.4	28.7	27.7	30.2	29.4	33	27.2		22.7	32.9	30.3	36	29.5	30	28	30.2	27.3
	D29	29.5	28.3	29.9	37.1	32.5	31	33.6	29.2	29.1		38.6	30.2	28.9	27.7	29.2	29.5	32.6	27.7		22.2	32.4	30.1	36.2	29.5	29.7	28.1	30.1	26.7
	D30	29.2	28.3	29.6	36.7	33	31.1	34.1	29.2	29.3		38.8	30.6	29.2	27.7	28.9	29.1	32.7	28		22.1	31.2	30.7	36.1	29.7	29.6	27.9	30	26.7
	D31	29.8	28.4	29.9	37.7	32.8	32.3	34	29.1	29.6		39	30.7	28.9	27.9	29.7	29.5	33.3	27.7		22.7	31.9	31.5	36.1	29	29.8	28.2	30	26.8
	D32	29.7	28.7	29.9	37.5	32.9	31.9	34.3	28.8	29.8		39.1	30.7	29.1	27.7	29.5	29.6	32.6	28		22.9	31.5	31.6	36.6	29.2	30.2	27.8	30.3	26.7
	D33	29.3	29.3	30.3	38.8	33.2	32.3	34.5	29.8	29.8		39.1	30.9	30.2	27.6	29.7	29.3	32.6	27.8		23.3	31.8	32.4	36.4	29.7	30.5	27.6	30.3	26.8
	D2 weight variation (%)
		D2 WT										D2 Gi									D2 Gq
	Basal	0	0	0	0	0	0	0	0	0		0	0	0	0	0	0	0	0		0	0	0	0	0	0	0	0	0
	D1	1.878	3.166	2.239	2.861	4.238	2.673	2.821	1.784	1.518		-0.16	-0.142	3.273	0.07	1.867	0.443	2.921	1.289		1.852	7.446	0.873	5.226	3.873	2.285	2.519	3.803	6.032
	D2	2.26	3.415	3.675	4.372	5.024	4.824	2.915	1.854	1.518		2.528	1.487	2.364	0.945	2.489	2.622	5.146	1.731		4.267	6.303	2.164	7.345	2.172	2.179	5.25	4.693	4.009
	D3	3.964	1.032	3.575	3.825	3.896	2.673	2.821	3.882	0.506		3.04	0.921	1.455	-2.029	1.212	1.805	5.355	0.552		2.657	8.099	3.665	9.816	4.958	2.285	8.194	5.173	6.407
	D4	3.686	1.672	3.508	4.532	6.323	1.858	3.762	3.533	0.843		4.736	0.212	2.327	-2.064	0.295	-1.26	5.702	0.552		1.248	7.838	4.468	13.63	5.827	3.445	9.613	5.173	7.531
	D5	3.268	2.455	3.909	5.432	5.605	-0.913	2.508	5.981	-1.18		7.52	1.629	2.909	-2.379	2.85	0.783	7.093	4.236		0.242	7.446	5.061	14.054	5.682	4.394	9.613	6.201	8.655
	D6	1.634	1.387	5.58	7.04	6.288	1.043	2.163	5.037	-1.754		7.968	1.664	3.927	-0.28	2.195	-0.272	6.919	3.499		0.121	6.238	5.794	15.466	10.025	4.042	9.613	5.858	5.92
	D7	0.834	3.166	6.582	5.111	7.656	-1.565	-1.254	5.282	-2.867		7.84	2.337	3.273	-2.379	2.195	0.102	6.745	1.289		-0.966	5.487	7.155	16.172	12.197	3.339	8.194	4.145	4.908
	D8	1.53	2.455	4.577	3.504	5.605	-1.565	-1.254	5.981	-3.204		8.16	3.045	4.364	-2.029	1.867	-1.6	6.745	-0.184		-3.382	4.833	6.806	14.76	10.025	3.339	7.84	3.803	4.908
	D9	1.182	1.032	4.577	4.468	5.263	-0.587	-0.94	2.483	-2.867		7.84	1.983	2.909	-1.33	2.195	-2.622	5.355	-0.184		-2.979	2.547	6.806	13.701	8.578	3.339	6.066	3.803	3.784
	D10	2.921	-0.391	5.246	5.754	6.972	-1.239	-0.627	4.932	-2.867		7.84	3.399	3.636	-0.98	-0.098	-1.6	6.745	0.921		-4.589	2.874	8.551	17.585	6.044	5.8	6.066	3.803	4.159
	D11	4.312	0.676	4.577	5.432	7.997	-1.89	0.313	2.833	-3.204		7.84	2.691	3.273	-0.98	0.557	-0.919	6.745	0.184		-3.784	3.854	9.599	17.232	4.958	5.448	6.421	4.83	5.658
	D12	5.007	0.676	3.575	5.432	6.972	-1.89	0	3.183	-2.53		7.52	3.045	4	-1.679	0.229	-0.579	8.136	-0.921		-4.589	5.487	9.948	17.585	4.596	7.557	7.13	3.46	5.658
	D13	4.659	-0.036	3.575	6.075	8.339	-1.89	0	2.134	-2.867		7.2	4.108	4	-2.379	-0.753	-1.6	9.875	-0.921		-4.589	6.466	9.948	18.291	3.511	8.963	8.549	3.46	6.032
	D14	6.05	-0.036	1.904	6.075	7.997	-2.216	1.567	2.134	-2.867		7.52	2.337	4	-2.379	-0.426	-0.919	10.918	-0.921		-5.395	7.446	9.599	18.291	3.511	9.315	7.84	3.46	4.908
	D15	9.179	-0.391	0.568	5.754	8.339	-3.194	0.627	2.134	-1.518		8.48	3.399	4.727	-1.679	1.212	-1.6	10.57	1.289		-4.589	6.466	10.995	19.35	2.787	9.315	7.13	4.83	5.658
	D16	9.875	0.676	0.902	5.432	9.706	-3.846	0	0.385	-1.518		10.4	4.108	5.091	-2.729	0.557	-2.622	9.875	-0.184		-4.589	6.793	10.646	18.644	2.063	9.666	7.485	4.145	4.908
	D17	9.527	0.32	0.234	7.04	12.098	-2.868	1.567	1.784	-2.53		10.72	4.108	5.455	-3.079	0.557	-0.919	10.223	-0.921		-4.992	6.793	10.995	19.703	2.787	8.963	7.485	4.488	6.032
	D18	7.789	-0.036	0.234	9.611	9.706	-3.194	1.881	-0.315	-2.192		12	5.17	6.545	-3.079	0.557	-2.281	9.875	-0.552		-4.187	6.466	11.344	20.763	3.511	9.666	8.194	4.488	4.534
	D19	7.093	0.32	-0.434	10.897	9.364	-4.498	1.567	-0.665	-2.867		12	4.816	5.455	-2.729	-1.081	-2.962	9.179	-2.026		-4.187	6.14	11.693	21.116	4.235	9.666	8.194	4.145	4.159
	D20	6.398	1.387	1.236	9.611	8.681	-4.172	1.254	-0.665	-3.541		13.6	5.17	5.455	-2.379	-1.408	-2.622	9.179	-2.394		-7.407	7.773	11.344	22.881	5.682	8.612	6.775	6.886	3.41
	D21	6.398	-1.814	-0.768	9.932	7.656	-4.172	2.194	-1.364	-3.204		14.56	5.17	5.818	-2.729	-3.046	-3.643	9.179	-3.131		-7.81	6.466	11.344	23.941	4.235	9.315	9.259	7.571	3.784
	D22	8.484	0.676	0.234	13.468	10.048	-1.565	3.135	0.035	-1.18		16.48	5.17	6.545	-1.33	-1.736	-2.622	9.527	-0.552		-6.602	9.079	12.042	27.119	4.235	13.181	8.904	8.941	5.283
	D23	8.484	1.032	-0.1	15.397	12.44	-1.89	3.762	-0.665	-1.18		16.48	5.17	6.545	0.07	-2.391	-2.281	11.961	-1.657		-7.005	9.079	12.391	27.825	5.32	12.127	9.259	8.941	4.908
	D24	8.136	1.387	1.236	14.754	11.757	-0.913	3.135	0.735	-0.169		18.08	6.232	6.909	0.77	-1.408	-1.26	12.656	0.184		-7.407	7.446	13.089	27.825	6.406	10.369	6.066	8.256	4.534
	D25	8.832	1.743	0.902	18.611	11.073	0.065	4.389	0.735	-0.169		18.4	6.941	8	-0.63	-0.426	1.805	14.395	2.762		-7.81	5.487	12.391	26.412	6.044	10.369	4.292	5.173	4.534
	D26	8.832	0.32	0.568	17.968	12.44	0.065	4.075	2.134	0.169		19.04	8.711	7.273	-2.029	-0.753	1.464	13.7	1.657		-7.407	6.14	14.834	26.412	5.32	8.612	1.1	4.488	3.41
	D27	7.093	1.743	-0.434	19.897	11.757	0.717	4.075	1.784	-0.506		20.96	8.003	4.727	-1.679	-1.736	1.464	12.656	1.657		-7.81	7.446	14.136	26.059	4.958	6.854	-0.319	3.46	2.66
	D28	5.007	0.32	1.57	20.861	13.124	0.065	5.956	3.533	-1.855		21.28	7.649	4.364	-3.079	-1.081	0.102	14.743	0.184		-8.615	7.446	5.759	27.119	6.768	5.448	-0.674	3.46	2.286
	D29	2.573	0.676	-0.1	19.254	11.073	1.043	5.329	2.134	-1.855		23.52	6.941	5.091	-3.079	-4.356	0.443	13.352	2.026		-10.628	5.813	5.061	27.825	6.768	4.394	-0.319	3.118	0.037
	D30	1.53	0.676	-1.103	17.968	12.782	1.369	6.897	2.134	-1.18		24.16	8.357	6.182	-3.079	-5.339	-0.919	13.7	3.131		-11.031	1.894	7.155	27.472	7.492	4.042	-1.029	2.775	0.037
	D31	3.616	1.032	-0.1	21.183	12.098	5.28	6.583	1.784	-0.169		24.8	8.711	5.091	-2.379	-2.719	0.443	15.786	2.026		-8.615	4.18	9.948	27.472	4.958	4.745	0.035	2.775	0.412
	D32	3.268	2.099	-0.1	20.54	12.44	3.977	7.524	0.735	0.506		25.12	8.711	5.818	-3.079	-3.374	0.783	13.352	3.131		-7.81	2.874	10.297	29.237	5.682	6.151	-1.383	3.803	0.037
	D33	1.878	4.233	1.236	24.719	13.465	5.28	8.15	4.232	0.506		25.12	9.419	9.818	-3.429	-2.719	-0.238	13.352	2.394		-6.2	3.854	13.089	28.531	7.492	7.206	-2.093	3.803	0.412
Supp Figure 4G		D1 running wheel (m)
		D1 WT										D1 Gi												D1 Gq
	Basal	4577.53	4141.53	6739.63	3223.82	7863.47	2589.42	7226.62	4938.7	5017.49		12656.4	5525.5	1473.88	6391.66	1180.76	5627.2	9222.17	6498.54	10618.7	4157.93	3433.34		6498.54	11482.3	1845.41	8569.21	5313.16	5954.9	7703.05	4979.79	2472.18	5274.61	7578.08
	D1	5520.41	2126.28	8658.18	1885.94	9143	1947.58	10234.6	6107.4	3329.66		14720.9	5260.28	499.148	3219.58	122.148	618.28	7937.36	4116.09	8347.72	1438.26	1161.16		7187.88	11694.5	5128.33	1409.98	13245.1	7782.41	11773.7	8236.7	5418.62	10929.2	10045.5
	D2	4977.91	9651.95	4539.08	1791.69	7571.67	2744.18	9830.27	6282.33	5188.27		10296.8	4820.7	665.782	9943.75	440.336	1016.96	9883.43	7003.15	14392	3295.73	4088.57		8254.42	11446.5	5218.06	13259.8	12076.8	8053.1	12716.2	7865.73	12922.1	11460	16002.1
	D3	4162.83	7265.92	428.423	1988.67	8229.16	1632.41	6918.89	7110.97	4460.66		10216.7	5052.93	1157.77	10333.6	468.234	550.42	11279.8	7113.61	13795.4	3585.65	3628.62		6292.13	13882.6	4217.12	10928.5	10218	6216.35	11917.9	7641.04	10680.4	14216.3	12009.7
	D4	5034.08	5635.02	567.762	1566.43	7304	1506.12	8655.92	7505.32	4183.19		10730.4	5918.52	1051.45	13719	833.924	302.543	8824.82	6831.24	21334.4	3001.67	3650.3		6724.55	12900.9	5004.3	12583.5	11626.7	8919.82	14431.6	9288.53	12056.5	15290.7	12275.1
	D5	5122.3	7325.11	6180.54	2238.44	5526.82	1756.44	9679.48	7565.64	5734.17		11019.7	6056.51	1645.23	12319.6	499.902	450.515	5963.39	7015.22	18174.2	3733.81	239.291		9888.33	12196.7	6668.75	11278.3	11935.4	5289.69	25417.3	10918.7	11373.3	13361.6	8471.94
	D6	5734.55	7846.5	6969.98	2014.12	6898.35	2058.42	8579.58	8313.6	5725.88		12275.1	5622.95	1238.44	13201	242.788	948.155	9328.49	7337.17	17015	4495.73	4112.13		8951.11	18176.7	4812.4	11708.9	12305.3	11553.2	14738.8	11317.5	9857.04	9008.04	8047.44
	D7	6268.76	9209.73	6246.89	2172.46	6629.17	2842.58	11943.4	12071.5	5452.17		4734.18	5276.87	957.58	8734.34	148.538	2005.64	11426.9	5992.79	17083.8	4219.76	3495.73		8074.59	16766.7	wheel problem	10322.3	12100	11299.4	17118.6	13173.1	1434.86	11474	11435.2
	D8	5228.61	9637.63	6381.1	1513.65	7392.97	3531.74	12672.9	3458.6	5430.31		12031	6767.53	1086.51	7505.32	76.154	1200.74	7663.66	8390.89	18061.1	5397.89	3245.97		8576.37	7000.89	wheel problem	10381.1	12487.4	13018.6	14444.8	10859.1	6565.08	9252.71	14114.1
	D9	5480.83	10117.9	3107.99	2181.89	11228.6	2962.09	6520.22	6280.07	5794.49		10705.9	3963.78	100.282	7911.72	70.122	904.8	6890.81	7599.19	14955.6	4962.45	3358.13		9630.47	13704.7	3228.63	12150	8469.49	12753.2	17469.2	10793.5	7355.27	12382.2	12393.5
	D10	6530.39	8787.12	9719.06	2371.33	8109.27	3501.95	12875.5	4102.51	6632.94		13811.4	7989.38	2063.32	9457.42	146.276	664.462	11437.4	9039.71	19586.1	5874.79	5265.75		8052.34	18603.4	wheel problem	11979.6	12196.1	13223.7	17883.9	11800.9	7112.48	12165.4	16061.7
	D11	6030.87	8058	3152.47	2312.89	8382.22	1807.71	10253.5	9164.12	3905.72		10340.2	6914.93	833.17	8994.47	27.898	289.348	8157.53	7231.99	17597.4	3866.89	1665.4		6959.04	23787.9	7575.44	11949.4	8435	12562	18270.4	7879.3	8113.79	8972.22	12130.4
	D12	6640.48	10135.3	8622.74	3457.09	7662.15	3429.95	11814.2	10098.3	4250.3		11525.8	8055.74	1787.36	12625	15.834	594.717	8454.6	8929.62	16660.6	5272.35	3584.33		10919.4	24404.7	wheel problem	14272.5	12238	11104.9	19280.7	9462.7	12165.8	11430.3	15181
	D13	5511.74	9003.89	6427.85	3745.49	7000.89	3406.57	11586.2	825.63	5333.8		10467.4	6740.01	1760.21	913.848	4.524	520.26	9084.19	6999.01	16321.3	5277.62	3130.99		8051.59	19248.1	8932.26	13009.5	9905.86	1127.23	18539.9	15577.6	9575.05	11538.1	13694.9
	D14	10756.2	11510.6	10403.7	2847.29	4113.82	3329.29	8409.93	8888.91	4827.86		8044.24	8345.65	1445.8	10514.5	8.294	280.865	7117.76	7174.31	15991.4	4116.84	4598.46		10427.8	25065.2	7110.6	11981.1	10838.9	12672.5	44751.8	14458	7567.14	9388.81	16103.2
	D15	6851.22	12582	12834.6	2864.26	7191.65	4002.61	10520.2	7747.35	4196.01		6572.05	6695.52	1527.6	12131.1	26.39	925.535	6255.94	6252.92	19140.3	4107.79	1868.04		7088.35	wheel problem	6476.48	13232.7	8679.29	12405.9	16076.2	16514.9	wheel problem	12354.7	19731.4
	D16	6888.92	12156.4	12162.8	3266.7	8336.22	6856.12	9861.38	11524.9	7227.84		2511.76	7031.8	1227.89	9719.81	12.818	345.897	8640.09	6193.73	18981	5626.73	4496.67		8626.51	23876.9	wheel problem	10469.3	10691.9	9708.88	19116.7	15558.8	wheel problem	10119.4	15672.6
	D17	7210.5	12024.4	13267.4	2790.74	6876.48	5667.06	9366.57	9890.97	6286.85		6471.2	6597.12	1397.92	8853.47	47.502	575.867	6954.9	7352.25	13912.2	5194.68	3311		9078.91	21682.8	wheel problem	13018.6	12368.6	10597.8	19198.7	14685.7	wheel problem	8888.91	7711.16
	D18	4191.11	14610.3	16180.8	1231.85	7444.24	6851.98	8246.88	8280.43	8608.42		7547.54	6293.64	1598.48	10850.1	320.45	884.065	6022.2	5276.11	20373.1	3490.64	4998.08		7956.59	21596.1	wheel problem	10248.4	9747.52	10426.3	13219.5	12947.7	wheel problem	145.522	15912.4
	D19	9889.09	14884	20195.9	2250.69	9215.39	5312.68	9937.72	8958.27	9294.56		4869.9	8286.46	1409.23	12263.1	505.934	683.312	7055.18	8802.2	21063.9	5419.38	3284.61		9648.56	21296	wheel problem	12398.8	11172.6	12044.8	24868.8	11530.9	wheel problem	14772.7	12039.9
	D20	7797.49	12512.3	11812.2	2986.78	8953	5052.55	12852.9	9786.17	9995.02		8036.7	7878.55	1744.38	10450.4	335.53	101.79	3731.55	5684.03	18572.9	6307.96	3935.88		8788.25	21270.3	wheel problem	15069.4	10530.2	12715.8	23437.1	14488.1	9455.16	13255.7	9955.82
	D21	7964.12	12113.4	18096.8	2158.32	9360.91	7923.03	10187.5	10762.6	9266.66		10498.5	7712.29	1271.24	12380.7	652.21	135.72	7734.53	9255.35	20247.7	5714.94	3721.93		10664.6	22285.2	7714.93	17405.3	7989.38	13871.7	18801.9	15743.5	6681.19	15080	13090.9
	D22	8654.41	12486.6	14707.5	2776.61	8343.76	7840.09	11005.6	9990.5	7622.94		9851.95	8689.85	1210.92	13645.1	1118.18	288.405	4284.98	7673.08	19703.9	5233.14	2321.38		8868.55	21575.7	5245.58	15028	8316.81	9782.4	19703.9	14066.6	7923.79	12484.7	20413.8
	D23	9277.22	12630.6	17678.3	1653.14	8986.93	6521.72	15084.7	7361.3	8386.74		10352.4	7100.8	1663.7	12640.1	705.744	453.342	15515.1	6376.2	20522	6675.54	3219.58		11230.5	26227.9	8828.59	15001.6	10363.9	13304	19901.8	12430.4	9522.27	10989.5	19833.2
	D24	4015.8	7146.03	7734.53	1482.55	5250.86	3548.32	10145.1	17516.9	11235.4		8637.07	3166.8	1043.54	7543.02	433.55	607.913	8537.54	4545.11	14281.7	1311.21	5438.23		5949.81	18719.6	4119.1	12901.7	6135.68	4567.73	15977.3	4741.91	6568.09	8234.43	13112.8
	D25	6010.51	12818.8	19460.7	1902.91	14822.9	6389.4	12107.4	8134.91	4902.51		11433.5	5173.57	2681.22	10255.2	1290.09	1420.35	7753.38	5104.58	7036.7	4773.95	6281.76		6575.63	21117.3	8434.24	17225.9	9108.51	10728.3	20684.1	8671.75	9338.29	7817.1	15754.8
	D26	5248.59	13009.5	9420.48	1602.25	9366.94	5443.88	10263.8	9746.2	7987.12		14145	5336.06	1640.7	6607.3	750.23	613.567	11506	6389.4	17216.6	4761.51	5349.63		7445	20914.5	7089.11	8556.39	6314.94	10525.5	19401.4	13457.4	10003.3	6136.43	14818.4
	D27	5255	10239.3	21084.9	1256.35	9661.76	4951.9	10257.2	9759.02	5548.69		12740.7	6069.7	1085.01	9193.52	953.81	1428.83	7943.39	6114.94	16219.5	4348.32	3986.78		6436.14	18718	8883.25	12208.8	6556.97	6143.22	16345.8	14724.1	7121.53	wheel problem	14310.2
	D28	6683.08	13214.2	17679.8	1538.16	10369.8	6504.76	11458	11752.6	7778.26		12629.5	6006.74	1232.41	11236.1	712.53	1472.18	7753.38	6718.52	8277.03	1407.34	3571.13		8392.02	15726.2	8510.02	12980.9	15745.2	8519.82	19863.2	14511.5	7949.42	9641.77	16428.9
	D29	7234.25	13419.3	19917.7	2371.33	10157.9	7988.63	11573.9	10318.5	5816.36		5908.53	5830.31	1036.75	9122.65	801.502	1170.59	4937.19	6782.23	12371.3	wheel problem	2901.01		7782.03	17920.3	9495.88	11725.5	8781.08	5704.76	19476.8	15393.7	9103.8	9555.44	17424.2
	D30	6769.03	14198.6	21188.2	1563.61	9431.03	7033.69	11546.6	8842.91	5785.44		9919.81	5801.28	795.47	11227.1	870.87	1306.31	3231.64	6123.61	21356.1	2036.18	2714.4		6655.18	8403.33	9000.88	10917.9	7464.03	7757.53	23101.6	14369	9429.52	wheel problem	18483.6
	D31	6898.72	13356.5	17958.4	2461.34	8444.42	4837.29	10182.8	8393.91	3848.04		10481.1	5642.37	739.297	9242.16	1050.7	1834.11	7633.87	3197.34	13329.8	wheel problem	3057		6498.54	16408.2	9497.76	9101.16	8392.59	8800.31	16237.4	9427.26	8689.85	13710.5	19591.6
	D32	6898.72	13356.5	17958.4	2461.34	8444.42	4837.29	10182.8	8393.91	3848.04		10481.1	5642.37	739.297	9242.16	1050.7	1834.11	7633.87	3197.34	13329.8	wheel problem	3057		6498.54	16408.2	9497.76	9101.16	8392.59	8800.31	16237.4	9427.26	8689.85	13710.5	19591.6
	D33	6625.02	14703.8	15279.1	1952.86	7446.5	6259.71	9893.42	7861.2	5585.63		14809.5	5748.5	761.163	11987.1	999.804	2446.73	7756.4	8140.56	11819	5525.31	3678.58		6149.25	16287.9	10629.1	10533.4	7786.37	8085.52	18596.5	12315.8	9864.58	wheel problem	20009.7
Supp Figure 4H
		D1 WT													D1 Gi												D1 Gq
	Basal	33.59	31.56	32.56	30.52	29.26	32.12	28.1	30.01	27.15	26.89	26.67	26.97		30.94	28.06	31.79	29.19	28.08	28.82	24.93	24.04	22.48	29.19	27.72		28.94	32.44	31.19	28.3	31.77	27.61	24.75	26.75	24.81	27.24	28.26	26.88
	CNO period	33.92	33.31	32.94	29.9	27.91	33.77	27.3	31.83	27.37	26.48	29.49	27.96		30.94	32.93	37.75	29.17	32.51	34.9	26.08	24.36	21.45	31.54	26.32		31.58	30.52	30.17	28	30.77	28.05	26.39	25.07	23.69	27.75	28.93	24.52
	CNO removal	37.68	36.33	36.87	33.42	31.94	38.24	29.89	34.81	31.47	30.08	33.9	31.36		27.06	37.2	39.69	35.87	35.11	35.83	30.21	26.53	25.32	35.23	28.03		36.78	36.18	24.45	33.7	36.56	32.76	31.7	29.81	28.95	31.54	31	29.65
Supp Figure 4I
		D1 WT													D1 Gi												D1 Gq
	Basal	6.243	2.59	1.436	4.188	3.258	6.281	1.215	3.444	2.4	2.833	2.478	2.845		3.302	2.898	4.444	2.999	1.949	3.269	1.8	0.65	0.351	1.924	2.408		2.514	3.258	1.178	2.096	5.475	2.09	1.73	1.947	1.238	1.733	1.641	1.607
	CNO period	8.513	6.43	6.09	4.8	2.781	8.561	3.003	6.393	3.77	3.395	5.381	4.585		5.123	8.713	12.959	3.984	9.967	11.35	3.394	2.287	0.766	5.609	3.284		5.984	3.933	4.097	2.992	4.835	3.417	4.256	1.944	1.064	4.644	0.444	1.153
	CNO removal	12.07	9.76	10.6	8.43	7.54	13.23	5.3	9.72	7.88	7	9.52	8.05		10.85	13.33	15.89	9.86	12.63	11.71	7.38	5.39	4.64	10	6.05		11.49	9.49	8.03	8.15	10.47	8.69	8.5	6.5	6.5	7.96	4.88	6.28
Supp Figure 4J
		D1 WT													D1 Gi												D1 Gq
	Basal	21.37	23.928	26.549	21.295	21.307	21.021	22.788	21.966	19.944	19.386	20.018	19.585		22.435	20.114	22.458	21.826	21.714	20.939	19.053	19.209	18.4	23.308	21.121		21.518	23.858	25.566	21.436	20.722	21.284	18.883	20.414	19.478	20.849	22.284	21.161
	CNO period	19.262	21.097	21.73	19.802	20.004	19.663	19.817	19.852	18.967	18.7	18.735	18.739		20.101	18.317	18.778	20.346	16.871	17.503	18.152	17.614	17.063	20.773	18.208		19.771	21.425	21.299	20.188	20.788	19.647	17.65	18.892	18.521	18.065	23.125	19.116
	CNO removal	19.17	20.05	20.15	18.93	19.18	18.67	19.59	19.13	17.97	17.78	18.16	17.9		19.44	17.13	17.07	19.88	16.55	17.81	17.72	16.65	16.29	19.12	17.05		19.04	20.52	20.63	19.9	20.1	18.83	17.94	18.26	17.68	18.05	21.12	18.53
Supp Figure 4K		D1 lean mass variation
			CNO period				CNO removal
		D1 WT	D1 Gi	D1 Gq		D1 WT	D1 Gi	D1 Gq
		-9.864	-10.403	-8.119		-0.467	-3.283	-3.677
		-11.831	-8.934	-10.198		-4.982	-6.475	-4.21
		-18.151	-16.386	-16.69		-7.294	-9.074	-3.16
		-7.011	-6.781	-5.822		-4.424	-2.3	-1.422
		-6.115	-22.304	0.319		-4.104	-1.903	-3.305
		-6.46	-16.41	-7.691		-5.045	1.771	-4.163
		-13.038	-4.729	-6.53		-1.161	-2.402	1.62
		-9.624	-8.303	-7.456		-3.662	-5.496	-3.372
		-4.899	-7.266	-4.913		-5.235	-4.548	-4.562
		-3.539	-10.876	-13.353		-4.925	-7.938	-0.061
		-6.409	-13.792	3.774		-3.09	-6.376	-8.692
		-4.32		-9.664		-4.467		-3.05
Supp Figure 4L
	D1 weight (g)
		D1 WT													D1 Gi												D1 Gq
	Basal	33.59	31.56	32.56	30.52	29.26	32.12	28.1	30.01	27.15	26.89	26.67	26.97		30.94	28.06	31.79	29.19	28.08	28.82	24.93	24.04	22.48	29.19	27.72		28.94	32.44	31.19	28.3	31.77	27.61	24.75	26.75	24.81	27.24	28.26	26.88
	D1	33.55	32.75	34.17	31.51	30.14	33.38	28.59	30.81	27.65	27.45	27.96	28.18		31.32	28.8	33.96	30.03	29.83	30.22	25.28	25.08	22.46	30.28	28.43		29.87	31.96	31.34	27.91	29.8	26.55	25.07	25.8	24.93	27.06	27.63	26.83
	D2	33.24	32.6	34.33	31.22	29.54	33.1	28.22	31.49	27.62	27.17	27.8	28.16		31.44	29.2	34.46	30.05	29.72	30.87	25.32	25.09	22.29	30.13	28.49		29.76	32.64	31.51	28.33	26.62	27.6	25.97	27.11	25.61	27.08	28.84	26.7
	D3	33.02	33.15	34.21	30.35	29.7	33.47	28.18	32.31	27.81	26.92	28.14	28.26		30.95	29.71	34.68	29.83	30.38	31.77	24.95	24.83	22.14	30.7	28.02		29.61	32.76	31.9	28.3	29.64	27.79	25.94	27.1	25.75	26.99	28.76	26.48
	D4	33.28	33.34	35.79	30.62	28.84	33.55	27.85	32.33	27.66	26.73	28.02	28.9		31.07	29.94	34.32	29.37	30.76	32.26	24.78	24.9	22.13	30.77	27.83		29.92	32.91	32.19	28.09	29.95	27.77	25.76	26.72	25.65	27.14	28.46	26.08
	D5	33.24	33.29	33.88	30.41	29.53	33.19	27.71	32.46	27.42	26.31	28	28.44		30.4	30.12	34.21	29.14	30.6	32.71	24.94	24.68	21.86	30.75	27.56		30.03	32.9	32.18	28.16	31.03	27.69	25.56	26.19	25.35	27.44	28.4	25.24
	D6	33.4	33.1	34.36	30.51	29.91	33.34	27.54	33.03	27.45	26.25	27.64	28.59		29.84	30.28	35.05	28.9	31.6	32.75	25.22	24.68	22.11	30.6	27.3		29.87	32.29	32.57	28.06	31.2	27.43	25.86	26.07	25.27	26.62	28.36	25.27
	D7	33.36	32.29	33.7	30.4	29.49	33.41	27.41	33.11	27.21	26.23	27.68	28.65		30.48	30.2	35.15	29.15	31.82	32.58	25.1	24.48	21.97	30.91	26.99		30.14	32.29	32.31	27.71	31.87	27.55	25.66	25.95	24.92	26.75	28.62	25.13
	D8	33.19	33.86	33.15	30.01	29.29	33.14	27.32	32.32	26.79	25.66	27.47	28.47		30.25	30.26	35.1	29.35	31.44	32.31	25.18	23.93	21.74	30.4	27.09		29.34	32.24	32.9	27.52	31.84	27.23	25.1	25.77	24.54	26.9	28.47	24.9
	D9	32.6	32.81	32.68	30.24	30.03	33.04	26.96	32.62	26.79	26.05	27.29	28.31		29.94	30.63	34.99	29.47	31.17	32.29	25.29	24.22	21.68	30.32	26.59		29.52	32.41	31.4	27.47	31.64	27.32	25.81	25.65	24.46	26.59	28.62	24.93
	D10	33.02	33.99	32.84	30.18	29.79	33.18	27.19	33.23	26.95	26.5	27.92	28.35		30.24	30.77	35.5	29.47	31.8	32.88	25.41	24.27	21.44	30.8	26.7		30.11	31.49	31.51	27.44	32.86	27.41	25.37	25.67	24.4	26.01	28.45	24.88
	D11	33.33	33.58	32.4	30.5	30.06	33.3	27.44	33.18	27.04	26.32	27.83	28.33		30.04	31.27	35.62	29.61	32.12	33.52	25.47	24.1	21.6	30.86	26.66		29.77	31.78	31.22	27.6	31.7	27.57	25.6	25.8	24.36	26.7	28.24	25.02
	D12	33.25	33.91	32.34	30.17	29.52	32.78	27.01	33.43	26.8	26.11	28.05	28.26		30.08	31.11	35.28	29.16	32.09	33.71	25.62	24.12	21.45	30.74	26.73		29.78	31.02	31.01	27.7	31.66	27.13	25.78	25.7	24.32	26.41	28.51	24.76
	D13	33.15	33.91	32.2	29.83	29.66	33	26.87	33.46	26.05	26.6	28.26	28.25		30.07	31.04	35.34	29.67	32.33	33.86	25.45	24.06	21.31	31.15	26.5		29.99	31.6	30.7	27.22	30.81	27.37	26.24	25.41	24.06	26.25	28	24.64
	D14	33.2	33.62	32.26	29.64	29.31	33.24	27.12	33.38	26.91	26.39	28.5	28.37		30.25	30.49	35.7	29.37	31.96	34.1	25.04	24.16	21.4	31.13	26.46		30.14	31.02	29.92	27.18	30.87	27.42	25.8	25.83	24.22	26.99	28.34	24.41
	D15	33.28	33.61	32.02	29.63	29.24	33.15	27.3	33.25	26.83	26.71	29.03	28.79		30.22	30.95	35.78	29.27	32.51	34.04	25.6	24.32	21.5	31.8	26.51		29.99	30.86	30.27	26.76	31.18	27.63	25.88	25.37	24.04	27.97	28.6	24.49
	D16	33.81	33.61	32.13	29.28	29.18	33.76	26.49	32.97	26.63	26.42	29.11	28.43		30.56	31.38	36.89	29.26	32.78	34.29	25.35	24.38	21.51	31.32	26.64		30.48	30.68	30.9	27.67	31.1	27.76	26.18	25.35	24.13	27.9	28.9	24.88
	D17	33.53	32.4	32.01	29.52	29	33.03	26.56	32.86	26.55	26.15	29.34	28.43		30.96	31.17	36.11	29.34	32.6	34.61	25.5	24.55	21.79	31.5	27.15		30.97	30.86	31.08	27.57	31.06	27.68	26.63	25.48	23.54	28.12	28.29	24.56
	D18	32.8	32.52	32.03	28.83	29.05	32.21	26.86	32.71	26.98	26.59	29.85	28.41		30.51	31.8	36.28	29.12	32.92	34.66	25.68	24.57	21.32	31.67	26.35		31.07	31.29	31.31	28.07	30.6	27.89	26.77	25.67	23.83	28.38	27.85	24.87
	D19	32.58	32.21	31.92	28.73	28.21	32.3	26.71	31.89	27.34	26.47	30.1	28.35		30.67	31.42	36.2	29.16	32.72	34.63	25.95	24.4	21.82	31.75	26.94		31.16	31.21	31.05	28.08	30.12	27.7	26.05	25.29	23.8	28.88	27.53	24.77
	D20	32.8	33.8	32.14	29.05	27.85	32.68	26.65	31.77	26.84	26.1	30.17	28.1		30.42	31.6	37.1	29.25	32.25	34.24	26.09	24.39	21.58	31.34	26.07		30.93	31.05	30.51	27.83	29.42	27.5	26.02	25.08	23.777	28.58	27.88	24.48
	D21	33.73	32.79	32.66	29	27.48	33.13	26.65	32.12	26.96	26.43	29.57	27.26		30.1	31.74	37.15	29.29	32.61	34.06	25.92	24.17	21.26	31.47	26.15		31.03	30.86	30.13	27.55	30.29	27.87	26.25	25.11	23.78	27.95	28.7	24.18
	D22	34.02	32.69	32.64	29.14	27.44	33.15	26.86	32.14	27.21	26.33	29.75	27.8		30.4	32.06	37.78	29.18	32.61	34.95	26.12	24.55	21.5	32.02	26.07		31.31	30.71	29.96	28	30.25	28.13	26.55	25.22	23.68	28.07	28.94	24.55
	D23	33.92	33.31	32.94	29.9	27.91	33.77	27.3	31.83	27.37	26.48	29.49	27.96		30.94	32.93	37.75	29.17	32.51	34.9	26.08	24.36	21.45	31.54	26.32		31.8	30.52	30.17	28	30.77	28.05	26.39	25.07	23.69	27.75	28.93	24.52
	D24	34.37	33.81	33.55	30.12	28.31	34.12	27.28	32.48	28.2	27.27	29.9	28.41		30.91	33.33	37.86	29.88	32.77	35.41	26.18	24.84	21.96	32.42	26.52		31.95	31.4	30.68	29.07	31.22	29.18	27.94	25.85	24.19	27.94	29.55	24.97
	D25	34.11	33.75	33.69	29.9	27.93	34.99	27.11	33.15	27.93	27.16	30.53	28.86		31.18	33.62	37.97	29.23	33.29	35.61	26.04	24.51	21.96	32.75	26.61		32.46	31.07	30.77	29.46	31.61	29.05	27.4	25.91	24.34	28.22	29.48	25.03
	D26	35.5	34.5	34.65	30.71	28.11	35.21	27.6	33.55	28.16	27.83	30.8	29.26		31.58	33.95	38.95	29.94	33.63	36	26.43	24.84	22.23	33.37	27.04		32.93	31.32	31.39	29.35	32.01	29.44	27.63	26.2	24.63	28.47	29.69	24.84
	D27	35.6	34.86	34.27	30.59	27.86	35.43	27.17	31.24	27.9	27.27	31.32	30.11		31.54	34.53	39.34	29.94	33.57	35.6	26.56	24.99	22.11	33.6	27.28		32.96	31.4	31.14	29.44	32.22	30.22	28.55	26.06	24.46	28.65	29.67	24.9
	D28	35.6	34.77	34.95	31.16	28.53	35.67	27.41	34.47	27.99	27.3	31.68	29.89		31.81	34.43	39.54	30	33.75	35.81	26.32	24.72	22.24	33.98	26.98		33.4	31.93	31	29.99	32.64	30.2	29.14	25.91	24.44	29.2	29.37	24.9
	D29	35.56	34.84	35.05	30.97	28	35.41	27.25	34.35	28.35	27.76	32.17	30.39		32.02	34.65	40.21	30.25	34.26	35.67	26.67	25	22.32	33.44	27.12		33.3	32.1	31.09	30.11	33.13	30	29.53	25.91	24.56	29.38	29.55	25.15
	D30	36.08	35.03	35.3	31.02	28.02	35.62	27.35	34.22	28.62	27.82	32.02	30.58		32.5	35.03	40.4	30.04	34.58	35.88	26.93	25	22.17	33.83	27.54		33.84	33.04	30.95	30.57	33.79	30.57	30.04	25.95	24.89	28.93	29.61	25.2
	D32	36.58	35.2	34.68	31.34	28.28	36.54	27.64	35.17	28.81	27.85	32.65	29.86		32.98	35.51	41.11	30.06	34.8	36.03	27.48	25.55	22.45	34.24	27.18		34.97	33.72	31.13	30.71	34.27	31.01	30.6	26.3	25.39	28.61	29.33	25.51
	D33	36.35	35.02	34.56	30.96	27.99	35.52	27.11	35.1	29.04	27.97	32.88	30.78		32.92	35.53	40.87	29.97	35.02	35.95	27.17	25.65	22.48	34.12	27.57		35.01	33.41	30.84	30.55	34.54	30.87	30.65	25.83	25.67	28.96	30.24	24.93
	D1 weight variation (%)
		D1 WT													D1 Gi												D1 Gq
	Basal	0	0	0	0	0	0	0	0	0	0	0	0		0	0	0	0	0	0	0	0	0	0	0		0	0	0	0	0	0	0	0	0	0	0	0
	D1	-0.119	3.771	4.945	3.244	3.008	3.923	1.744	2.666	1.842	2.083	4.837	4.486		1.228	2.637	6.826	2.878	6.232	4.858	1.404	4.326	-0.089	3.734	2.561		3.214	-1.48	0.481	-1.378	-6.201	-3.839	1.293	-3.551	0.484	-0.661	-2.229	-0.186
	D2	-1.042	3.295	5.436	2.294	0.957	3.051	0.427	4.932	1.731	1.041	4.237	4.412		1.616	4.063	8.399	2.946	5.84	7.113	1.564	4.368	-0.845	3.22	2.778		2.833	0.617	1.026	0.106	-16.21	-0.036	4.929	1.346	3.225	-0.587	2.052	-0.67
	D3	-1.697	5.038	5.068	-0.557	1.504	4.203	0.285	7.664	2.431	0.112	5.512	4.783		0.032	5.88	9.091	2.193	8.191	10.236	0.08	3.286	-1.512	5.173	1.082		2.315	0.986	2.276	0	-6.704	0.652	4.808	1.308	3.789	-0.918	1.769	-1.488
	D4	-0.923	5.64	9.92	0.328	-1.435	4.452	-0.89	7.731	1.878	-0.595	5.062	7.156		0.42	6.7	7.958	0.617	9.544	11.936	-0.602	3.577	-1.557	5.413	0.397		3.386	1.449	3.206	-0.742	-5.729	0.58	4.081	-0.112	3.386	-0.367	0.708	-2.976
	D5	-1.042	5.482	4.054	-0.36	0.923	3.331	-1.388	8.164	0.994	-2.157	4.987	5.451		-1.745	7.341	7.612	-0.171	8.974	13.498	0.04	2.662	-2.758	5.344	-0.577		3.766	1.418	3.174	-0.495	-2.329	0.29	3.273	-2.093	2.177	0.734	0.495	-6.101
	D6	-0.566	4.88	5.528	-0.033	2.221	3.798	-1.993	10.063	1.105	-2.38	3.637	6.007		-3.555	7.912	10.255	-0.993	12.536	13.636	1.163	2.662	-1.646	4.83	-1.515		3.214	-0.462	4.424	-0.848	-1.794	-0.652	4.485	-2.542	1.854	-2.276	0.354	-5.99
	D7	-0.685	2.313	3.501	-0.393	0.786	4.016	-2.456	10.33	0.221	-2.454	3.787	6.229		-1.487	7.627	10.569	-0.137	13.319	13.046	0.682	1.83	-2.269	5.892	-2.633		4.147	-0.462	3.591	-2.085	0.315	-0.217	3.677	-2.991	0.443	-1.799	1.274	-6.51
	D8	-1.191	7.288	1.812	-1.671	0.103	3.176	-2.776	7.697	-1.326	-4.574	3	5.562		-2.23	7.84	10.412	0.548	11.966	12.11	1.003	-0.458	-3.292	4.145	-2.273		1.382	-0.617	5.483	-2.756	0.22	-1.376	1.414	-3.664	-1.088	-1.248	0.743	-7.366
	D9	-2.947	3.961	0.369	-0.917	2.632	2.864	-4.057	8.697	-1.326	-3.124	2.325	4.968		-3.232	9.159	10.066	0.959	11.004	12.04	1.444	0.749	-3.559	3.871	-4.076		2.004	-0.092	0.673	-2.933	-0.409	-1.05	4.283	-4.112	-1.411	-2.386	1.274	-7.254
	D10	-1.697	7.7	0.86	-1.114	1.811	3.3	-3.238	10.73	-0.737	-1.45	4.687	5.117		-2.262	9.658	11.67	0.959	13.248	14.087	1.925	0.957	-4.626	5.516	-3.68		4.043	-2.928	1.026	-3.039	3.431	-0.724	2.505	-4.037	-1.653	-4.515	0.672	-7.44
	D11	-0.774	6.401	-0.491	-0.066	2.734	3.674	-2.349	10.563	-0.405	-2.12	4.349	5.043		-2.909	11.44	12.048	1.439	14.387	16.308	2.166	0.25	-3.915	5.721	-3.824		2.868	-2.035	0.096	-2.473	-0.22	-0.145	3.434	-3.551	-1.814	-1.982	-0.071	-6.92
	D12	-1.012	7.446	-0.676	-1.147	0.889	2.055	-3.879	11.396	-1.289	-2.901	5.174	4.783		-2.78	10.87	10.978	-0.103	14.281	16.967	2.768	0.333	-4.582	5.31	-3.571		2.903	-4.377	-0.577	-2.12	-0.346	-1.739	4.162	-3.925	-1.975	-3.047	0.885	-7.887
	D13	-1.31	7.446	-1.106	-2.261	1.367	2.74	-4.377	11.496	-4.052	-1.078	5.962	4.746		-2.812	10.62	11.167	1.644	15.135	17.488	2.086	0.083	-5.205	6.715	-4.401		3.628	-2.589	-1.571	-3.816	-3.022	-0.869	6.02	-5.009	-3.023	-3.634	-0.92	-8.333
	D14	-1.161	6.527	-0.921	-2.883	0.171	3.487	-3.488	11.23	-0.884	-1.859	6.862	5.191		-2.23	8.66	12.299	0.617	13.818	18.321	0.441	0.499	-4.804	6.646	-4.545		4.147	-4.377	-4.072	-3.958	-2.833	-0.688	4.242	-3.439	-2.378	-0.918	0.283	-9.189
	D15	-0.923	6.496	-1.658	-2.916	-0.068	3.207	-2.847	10.796	-1.179	-0.669	8.849	6.748		-2.327	10.299	12.551	0.274	15.776	18.112	2.688	1.165	-4.359	8.941	-4.365		3.628	-4.871	-2.95	-5.442	-1.857	0.072	4.566	-5.159	-3.104	2.68	1.203	-8.891
	D16	0.655	6.496	-1.321	-4.063	-0.273	5.106	-5.73	9.863	-1.915	-1.748	9.149	5.413		-1.228	11.832	16.043	0.24	16.738	18.98	1.685	1.414	-4.315	7.297	-3.896		5.321	-5.425	-0.93	-2.226	-2.109	0.543	5.778	-5.234	-2.741	2.423	2.265	-7.44
	D17	-0.179	2.662	-1.689	-3.277	-0.889	2.833	-5.48	9.497	-2.21	-2.752	10.011	5.413		0.065	11.083	13.589	0.514	16.097	20.09	2.286	2.121	-3.069	7.914	-2.056		7.015	-4.871	-0.353	-2.58	-2.235	0.254	7.596	-4.748	-5.119	3.231	0.106	-8.631
	D18	-2.352	3.042	-1.628	-5.537	-0.718	0.28	-4.413	8.997	-0.626	-1.116	11.924	5.339		-1.39	13.329	14.124	-0.24	17.236	20.264	3.008	2.205	-5.16	8.496	-4.942		7.36	-3.545	0.385	-0.813	-3.683	1.014	8.162	-4.037	-3.95	4.185	-1.451	-7.478
	D19	-3.007	2.06	-1.966	-5.865	-3.589	0.56	-4.947	6.265	0.7	-1.562	12.861	5.117		-0.873	11.974	13.872	-0.103	16.524	20.16	4.091	1.498	-2.936	8.77	-2.814		7.671	-3.792	-0.449	-0.777	-5.194	0.326	5.253	-5.458	-4.071	6.021	-2.583	-7.85
	D20	-2.352	7.098	-1.29	-4.817	-4.819	1.743	-5.16	5.865	-1.142	-2.938	13.123	4.19		-1.681	12.616	16.703	0.206	14.85	18.806	4.653	1.456	-4.004	7.366	-5.952		6.876	-4.285	-2.18	-1.661	-7.397	-0.398	5.131	-6.243	-4.164	4.919	-1.345	-8.929
	D21	0.417	3.897	0.307	-4.98	-6.083	3.144	-5.16	7.031	-0.7	-1.711	10.874	1.075		-2.715	13.115	16.861	0.343	16.132	18.182	3.971	0.541	-5.427	7.811	-5.664		7.222	-4.871	-3.399	-2.65	-4.658	0.942	6.061	-6.131	-4.152	2.606	1.557	-10.045
	D22	1.28	3.58	0.246	-4.522	-6.22	3.207	-4.413	7.098	0.221	-2.083	11.549	3.077		-1.745	14.255	18.842	-0.034	16.132	21.27	4.773	2.121	-4.359	9.695	-5.952		8.189	-5.333	-3.944	-1.06	-4.784	1.883	7.273	-5.72	-4.555	3.047	2.406	-8.668
	D23	0.982	5.545	1.167	-2.031	-4.614	5.137	-2.847	6.065	0.81	-1.525	10.574	3.671		0	17.356	18.748	-0.069	15.776	21.096	4.613	1.331	-4.582	8.051	-5.051		9.883	-5.919	-3.27	-1.06	-3.148	1.594	6.626	-6.28	-4.514	1.872	2.371	-8.78
	D24	2.322	7.129	3.041	-1.311	-3.247	6.227	-2.918	8.231	3.867	1.413	12.111	5.339		-0.097	18.781	19.094	2.364	16.702	22.866	5.014	3.328	-2.313	11.065	-4.329		10.401	-3.206	-1.635	2.721	-1.731	5.686	12.889	-3.364	-2.499	2.57	4.565	-7.106
	D25	1.548	6.939	3.471	-2.031	-4.545	8.935	-3.523	10.463	2.873	1.004	14.473	7.008		0.776	19.815	19.44	0.137	18.554	23.56	4.452	1.955	-2.313	12.196	-4.004		12.163	-4.223	-1.347	4.099	-0.504	5.216	10.707	-3.14	-1.894	3.598	4.317	-6.882
	D26	5.686	9.316	6.419	0.623	-3.93	9.62	-1.779	11.796	3.72	3.496	15.486	8.491		2.069	20.991	22.523	2.569	19.765	24.913	6.017	3.328	-1.112	14.32	-2.453		13.787	-3.453	0.641	3.71	0.755	6.628	11.636	-2.056	-0.726	4.515	5.06	-7.589
	D27	5.984	10.456	5.252	0.229	-4.785	10.305	-3.31	4.099	2.762	1.413	17.435	11.643		1.939	23.058	23.75	2.569	19.551	23.525	6.538	3.952	-1.646	15.108	-1.587		13.891	-3.206	-0.16	4.028	1.416	9.453	15.354	-2.579	-1.411	5.176	4.989	-7.366
	D28	5.984	10.171	7.34	2.097	-2.495	11.052	-2.456	14.862	3.094	1.525	18.785	10.827		2.812	22.701	24.379	2.775	20.192	24.254	5.576	2.829	-1.068	16.41	-2.67		15.411	-1.572	-0.609	5.972	2.738	9.381	17.737	-3.14	-1.491	7.195	3.928	-7.366
	D29	5.865	10.393	7.647	1.474	-4.306	10.243	-3.025	14.462	4.42	3.235	20.622	12.681		3.491	23.485	26.486	3.631	22.009	23.768	6.98	3.993	-0.712	14.56	-2.165		15.066	-1.048	-0.321	6.396	4.281	8.656	19.313	-3.14	-1.008	7.856	4.565	-6.436
	D30	7.413	10.995	8.415	1.638	-4.238	10.897	-2.669	14.029	5.414	3.459	20.06	13.385		5.042	24.84	27.084	2.912	23.148	24.497	8.022	3.993	-1.379	15.896	-0.649		16.932	1.85	-0.769	8.021	6.358	10.721	21.374	-2.991	0.322	6.204	4.777	-6.25
	D32	8.901	11.534	6.511	2.687	-3.349	13.761	-1.637	17.194	6.114	3.57	22.422	10.716		6.593	26.55	29.317	2.98	23.932	25.017	10.229	6.281	-0.133	17.3	-1.948		20.836	3.946	-0.192	8.516	7.869	12.314	23.636	-1.682	2.338	5.029	3.786	-5.097
	D33	8.217	10.963	6.143	1.442	-4.34	10.585	-3.523	16.961	6.961	4.016	23.285	14.127		6.399	26.622	28.562	2.672	24.715	24.74	8.985	6.697	0	16.889	-0.541		20.974	2.99	-1.122	7.951	8.719	11.807	23.838	-3.439	3.466	6.314	7.006	-7.254

[truncated: 2 more sheets: Supp Figure 5, Supp Figure 6]
